# Supplementary material for: A comprehensive analysis of germline predisposition to early-onset ovarian cancer
Source: Sci Rep. 2024 Jul 13;14:16183. doi: 10.1038/s41598-024-66324-2 (PMC11246516; doi:10.1038/s41598-024-66324-2)
Supplement: Supplementary file 1 — Supplementary Tables. [file 41598_2024_66324_MOESM1_ESM.xlsx]

## Sheet: S1_Early-onsetOCpatients
Supplementary Table S1: OC patients and their clinical and pathological characteristics
Early-onset patients ID	Age at OC diagnosis	Stage	Histology	Other ca (age at diagnosis)	GPV in HBOPC gene	Family cancer history	Early-onset ca in family history (<40 y)	Sum of GPV (Supplementary Table S3)	Vital status	Survival (years)	RNA available
B1033	24.5476	T3cN0M0	EOC ser grade NA	0	0	HBC	0	15	alive	19.0637	yes
B0100	28.4709	NA	NA	0	0	0	0	13	NA	NA	yes
B1054	27.9425	T3cN0M0	EOC ser LG	0	0	other	0	13	alive	37.5058	yes
B0086	28.9582	NA	NA	0	0	0	0	13	NA	NA	yes
B2965	30.037	NA	BTO	uterine carcinoma (51y)	0	other (hemat.malignancy)	0	15	alive	28.5065	yes
B2061	28.3997	T1aN0M0	EOC mucin	0	0	other	0	10	alive	23.7563	yes
B0143	24.835	T2aN0M0	EOC endom	0	0	0	0	14	alive	26.8364	no
B0375	27.0363	T2cN0M0	EOC ser LG	0	CHEK2	other	0	21	alive	22.5051	yes
B1273	27.4524	T1cN0M0	EOC ser LG	uterine carcinoma (34y)	RAD51C	other (hemat.malignancy)	0	17	alive	21.5058	yes
B0119	17.755	T1bN0M0	EOC mucin	0	0	HBC	0	9	alive	30.5051	yes
B0250A	17.358	T2N0M0	EOC ser grade NA	0	0	HOC	1	15	alive	30.5051	yes
B0218	25.6372	T1cN0M0	EOC mucin	0	RAD51C	HBOC	0	20	Deceased	1.013	yes
B1911	26.872	T3bN0M0	EOC ser LG	0	0	HBC	1	11	alive	20.783	yes
B0382	24.7009	T3cN1M0	EOC ser LG	0	0	0	0	7	alive	22.5051	yes
B0421	28.1561	T1aN0M0	EOC ser LG	0	0	0	0	18	alive	19.0418	yes
B1692	21.5469	T1cN0M0	other	breast cancer (35y)	0	HBC	0	8	alive	25.5058	yes
B0603	25.2485	T3cN0M0	EOC ser LG	0	0	other	0	14	alive	21.7166	yes
B1444	18.7077	NA	EOC ser grade NA	0	0	HOC	0	10	alive	27.8412	yes
B0319	24.6188	T3cN0M0	BTO	0	0	other	0	14	alive	21.8946	yes
B0544	27.4743	T3bN0M0	EOC ser LG	0	0	0	0	11	NA	NA	yes
B0758	22.1437	NA	other	0	0	other	1	11	alive	22.6804	yes
B0868	26.3874	T1cN0M0	EOC ser grade NA	0	ATM	0	0	12	alive	17.5661	yes
B1040	24.5065	T3cN0M0	EOC ser LG	0	0	0	0	15	Deceased	8.92266	yes
B1136	28.898	T1cN0M0	EOC endom	uterine carcinoma (28y)	BARD1	HOC	0	12	alive	14.5736	yes
B1563	28.8925	T1bN0M0	EOC endom	0	0	other	0	14	alive	12.5695	yes
B1150	28.5832	T2cN0M0	BTO	0	0	0	0	10	alive	12.742	yes
B1005	25.4538	T1aN0M0	BTO	0	0	0	0	11	alive	15.6742	yes
B1418	28.4244	T3cN0M0	BTO	neuroendocrine tumor of appendix (28y)	0	0	0	12	alive	12.6653	yes
B1792	28.9281	T3cN0M0	EOC ser LG	0	0	other	1	13	Deceased	2.95962	yes
B1479	27.666	T2bN0M0	EOC mucin	0	0	0	0	9	Deceased	5.87817	yes
B0639	18.193	T1aN0M0	EOC mucin	0	0	0	0	19	alive	21.2156	yes
B1696	26.5435	T1cN0M0	EOC clear cell	0	0	HBC	1	22	alive	11.7947	yes
B2789	29.4073	T1cN0M0	BTO	0	0	HOC	1	16	alive	8.70637	yes
B0284	17.8316	T1cN0M0	BTO	0	CHEK2	0	0	11	alive	20.1944	yes
B0625	20.5859	T1cN1M0	EOC ser LG	0	0	0	0	8	alive	17.1663	yes
B2896	28.8542	T1cN0M0	EOC mucin	0	ATM	other	0	13	alive	8.80219	yes
B3248	30.7789	T1cN0M0	EOC ser LG	0	0	other	0	10	alive	6.77344	yes
B1853	25.8453	T3cN0M1	EOC ser LG	0	0	other	0	16	Deceased	2.16838	yes
B0711	20.4517	T1cN0M0	EOC mucin	0	0	0	0	13	alive	16.6626	yes
B2963	28.4216	T1aN0M0	BTO	0	0	HBC	0	11	alive	7.30732	yes
B1758	14.7953	T1cN0M0	other	0	0	other	0	8	alive	20.553	yes
B3663	24.3149	T1aN0M0	BTO	0	0	0	0	11	alive	8.4846	no
B2821	25.0185	T1c1N0M0	EOC endom	0	CHEK2	other (hemat.malignancy)	0	11	alive	7.718	yes
B1644	19.5017	T1cN0M0	EOC mucin	0	0	HBC	0	12	alive	12.679	yes
B1967	20.9144	T1aN0M0	EOC ser grade NA	0	0	other	0	15	alive	10.7981	yes
B3944	21.4237	T2bN0M0	BTO	0	0	HBC	0	14	alive	5.64271	yes
B4923	22.5106	T2aN0M0	BTO	0	0	other	0	10	alive	4.3833	yes
B3276	19.6222	T1aN0M0	BTO	0	0	HOC	0	9	alive	6.85558	yes
B4216	19.8494	T3cN0M0	EOC ser LG	0	0	other	0	16	Deceased	3.66598	yes
578519	17.0787	T1aN0M0	other	0	0	HOC	0	15	NA	NA	no
521719	22.757	NA	BTO	0	0	other	0	12	NA	NA	no
39420	23.7591	T3cN0M0	other	0	CHEK2	other	0	16	NA	NA	no
139016	20.6735	NA	EOC ser grade NA	0	0	HBC	0	5	NA	NA	no
983219	26.0698	NA	NA	0	0	NA	NA	13	NA	NA	no
300919	27.0062	NA	BTO	0	0	other	1	8	NA	NA	no
615517	26.2149	NA	NA	0	CHEK2	HOC	0	18	NA	NA	no
87917	25.8097	NA	NA	0	0	other	0	13	NA	NA	no
722517	25.5086	NA	NA	0	0	HBC	0	10	NA	NA	no
49814	27.6249	T1aN0M0	BTO	0	0	HBC	0	14	NA	NA	no
648816	26.8255	NA	NA	0	0	0	0	11	NA	NA	no
524820	16.6899	NA	NA	0	0	HBC	1	12	NA	NA	no
896018	29.755	NA	BTO	0	0	other (hemat.malignancy)	0	9	NA	NA	no
754317	25.4346	NA	EOC ser grade NA	0	0	NA	NA	17	NA	NA	no
1625719	17.9822	NA	other	thyroid cancer (25y)	0	other	1	12	NA	NA	no
1605218	24.1068	NA	EOC mucin	retinoblastoma (2y); breast cancer (26y)	0	other	0	12	NA	NA	no
712318	25.3196	NA	NA	0	0	other (hemat.malignancy)	0	13	NA	NA	no
841517	20.6516	NA	other	0	0	other	0	14	NA	NA	no
467717	29.0048	NA	NA	0	0	0	0	7	NA	NA	no
891819	21.5195	NA	NA	uterine cancer (40y)	0	other (hemat.malignancy)	0	16	NA	NA	no
1165917	28.1807	NA	BTO	0	0	other	0	14	NA	NA	no
399319	16.7611	NA	NA	0	0	HBC	0	6	NA	NA	no
1410517	30.3107	NA	EOC ser grade NA	0	0	other (hemat.malignancy)	0	13	NA	NA	no
978519	19.436	NA	EOC ser LG	0	0	HOC	0	8	NA	NA	no
1119816	28.3915	NA	NA	0	0	0	0	11	NA	NA	no
348620	27.885	NA	NA	0	0	other	0	2	NA	NA	no
1818/15	18	T1aN0M0	EOC mucin	0	0	other	0	19	alive	8	yes
0209/18	23	T1cN0M0	BTO	0	0	HBC	0	12	alive	5.99863	yes
0225/19	25	NA	EOC ser LG	0	0	HBC (hemat.malignancy)	1	13	NA	NA	no
0731/16	26	NA	BTO	0	0	other (hemat.malignancy)	1	10	NA	NA	no
0149/16	25	T1aN0M0	EOC ser HG	0	0	0	0	11	alive	8.99932	yes
1851/19	24	T2bNXM0	BTO	0	BARD1	HOC	1	15	alive	8	yes
94/19	28	NA	EOC ser HG	0	0	other	1	19	NA	NA	no
1497/19	23	T1aN0M0	other	0	0	other	1	11	alive	11.3347	no
869/16	30	T2cNXM0	BTO	0	0	other	0	15	alive	6.83641	no
cz-0685	21	T2bN0M0	BTO	0	0	other	0	11	alive	18.7515	yes
cz-2006	25	T1aN0M0	EOC ser LG	0	0	HBC	0	14	alive	17.9986	no
cz-0028	19	T1cN0M0	EOC ser LG	0	0	other	1	15	alive	23.6715	no
271/12	27	TisN0M0	NA	0	0	HOC	0	9	NA	NA	yes
0916/20	26	T1aN0M0	BTO	0	0	0	0	6	alive	17.6	yes
cz-0257	23	T1cN0M0	EOC mucin	0	0	HBC	0	13	alive	21.9986	no
cz-0081	20	T1cN1M0	EOC ser LG	0	0	0	0	14	alive	24.9993	no
cz-1756	29	NA?	EOC ser grade NA	0	0	0	0	17	Deceased	4	no
cz-1364	28	T1bNXM0	EOC clear cell	0	0	HOC	0	25	alive	17.9986	yes
cz-0396	22	T3cN1M0	EOC ser grade NA	0	0	0	0	17	alive	24.9993	yes
cz-1072	29	T3cN1M1	EOC ser grade NA	0	0	other (hemat.malignancy)	1	9	NA	NA	no
1334/19	15	NA	other	breast cancer (46y)	0	other (hemat.malignancy)	0	7	alive	33.9986	no
cz-1163	26	NA	NA	0	0	HBC	0	11	alive	16.9993	no
cz-0488	21	T1cN0M0	BTO	0	0	other	0	19	alive	28.9993	no
cz-0061	27	T1aN0M0	other	0	0	other	0	8	alive	24	no
cz-1019	19	T1cN0M0	EOC undifferentiated	0	0	HBC	1	14	alive	32	yes
cz-0879	26	T2aN0M0	EOC ser LG	0	0	HOC	1	8	alive	25.9986	no
2014/12	30	T1aN0M0	EOC mucin	0	0	0	0	14	alive	27.0007	yes
cz-2173	29	T3N0M0	EOC undifferentiated	0	0	other	1	18	NA	NA	no
996/10	21	NA	EOC ser LG	breast cancer (45y)	0	0	0	16	alive	39.0007	yes
150/19	18	NA	other	renal cancer (53y)	0	other (hemat.malignancy)	0	11	alive	40.9993	yes
cz-2426	21	T1cN0M0	EOC endom	0	0	HBC	0	12	alive	40	no
cz-0156	29	NA	other	0	BRCA1	HBC	1	13	Deceased	11.0883	no
cz-40	27	NA	NA	breast cancer (37y)	BRCA2	other	1	9	alive	35.0007	yes
cz-0818	28	NA	EOC mucin	0	0	HBC	0	16	alive	36	no
cz-1823	30	T1cN0M0	other	breast cancer (44y)	BRIP1&TP53	other (hemat.malignancy)	1	18	alive	35.0007	no
1049917	15	NA	other	0	0	HBC	0	9	NA	NA	no
419019	25	NA	BTO	0	0	other	1	11	NA	NA	no
152220	23	NA	BTO	0	0	HBC	0	15	NA	NA	no
CZE1480	21	pT1cpN1M?	EOC ser LG	0	0	0	0	9	alive	2.41752	yes
B6437	26	T1N0M0	BTO	0	0	0	0	16	alive	1.65914	yes
B6500	30	T1N0M0	EOC clear cell	0	0	other	0	13	alive	1.38535	yes
B6504	29	T1N0M0	EOC mucin	0	0	other (hemat.malignancy)	1	28	alive	2.0835	yes
1302/21	30	T3cNXM0	other	0	0	other (hemat.malignancy)	0	12	Deceased	0.747433	yes
B7858	19.718	T3cN0M0	BTO	0	0	0	0	6	NA	NA	yes
B7849	25.4839	T1cN0M0	BTO	0	PMS2	0	0	9	NA	NA	yes
B7802	17.8563	T3aN0M0	BTO	0	0	0	0	9	NA	NA	yes
B6536	20.0821	T1cN0M0	EOC mucin	0	CHEK2	0	0	9	alive	1.80151	yes
B7876	29.6099	T1aN1(7/1+)M0	EOC endom	0	MSH2	other	NA	13	alive	0.306639	yes
EOC, epithelial ovarian cancer; ser, serous; mucin, mucinous; LG, low grade; HG, high-grade; endom, endometrioid; BTO, borderline tumors of ovary; NA, not available

## Sheet: S2_PRS_SNPsets
Supplementary Table S2: SNVs in SNP sets previously associated with OC
study (number of SNP included, analyzed population)	rs number	chrom	Start	REF	ALT	OR	Weight	OR LG ser OC	OR mucinous OC
Bolton (N=2; UK)	rs2363956	chr19	17394124	T	G	1.1	0.04
Bolton (N=2; UK)	rs8170	chr19	17389704	G	A	1.12	0.05
Pharoah (N=3; UK, North America)	rs11782652	chr8	82653644	A	G	1.19	0.08
Pharoah (N=3; UK, North America)	rs1243180	chr10	21915619	T	A	1.1	0.04
Pharoah (N=3; UK, North America)	rs757210	chr17	36096515	T	C	1.05	0.02
Permuth-Wey (N=3; OCAC)	rs1052587	chr17	44102604	T	C	1.1	0.04
Permuth-Wey (N=3; OCAC)	rs12942666	chr17	43499839	A	G	1.11	0.05
Permuth-Wey (N=3; OCAC)	rs2960000	chr17	43534353	T	C	1.12	0.05
Goode (N=4; European)	rs2072590	chr2	177042633	A	C	1.16	0.06
Goode (N=4; European)	rs2665390	chr3	156397749	C	T	1.19	0.08
Goode (N=4; European)	rs10088218	chr8	129543949	G	A	0.84	-0.08
Goode (N=4; European)	rs9303542	chr17	46411500	A	G	1.11	0.05
Yang (N=15; UK)	rs10069690	chr5	1279790	C	T	1.2	0.08
Yang (N=15; UK)	rs10088218	chr8	129543949	G	A	0.69	-0.16
Yang (N=15; UK)	rs1105569	chr17	43793388	C	T	1.29	0.11
Yang (N=15; UK)	rs11651755	chr17	36099840	C	T	1.07	0.03
Yang (N=15; UK)	rs1802669	chr10	21827796	G	A	1.2	0.08
Yang (N=15; UK)	rs58722170	chr1	38096421	G	C	1.17	0.07
Yang (N=15; UK)	rs61494113	chr19	17401859	G	A	1.32	0.12
Yang (N=15; UK)	rs62274041	chr3	156435640	G	A	0.43	-0.37
Yang (N=15; UK)	rs635634	chr9	136155000	C	T	1.26	0.1
Yang (N=15; UK)	rs7032221	chr9	16914895	A	G	0.66	-0.18
Yang (N=15; UK)	rs711830	chr2	177037311	A	G	1.29	0.11
Yang (N=15; UK)	rs7135337	chr12	121404155	A	C	0.87	-0.06
Yang (N=15; UK)	rs7207826	chr17	46500673	T	C	1.26	0.1
Yang (N=15; UK)	rs78724141	chr8	82659661	G	T	1.41	0.15
Yang (N=15; UK)	rs9625477	chr22	28858248	T	C	0.79	-0.1
Kuchenbaecker (N=16; CIMBA - European)	rs1400482	chr8	129541931	G	A	0.55	-0.26
Kuchenbaecker (N=16; CIMBA - European)	rs17329882	chr4	119949960	A	C	1.27	0.1
Kuchenbaecker (N=16; CIMBA - European)	rs1879586	chr17	43567337	C	G	1.44	0.16
Kuchenbaecker (N=16; CIMBA - European)	rs3744763	chr17	36090885	G	A	1.28	0.11
Kuchenbaecker (N=16; CIMBA - European)	rs4808075	chr19	17390291	T	C	1.48	0.17
Kuchenbaecker (N=16; CIMBA - European)	rs56318008	chr1	22470407	C	T	1.3	0.11
Kuchenbaecker (N=16; CIMBA - European)	rs58722170	chr1	38096421	G	C	1.31	0.12
Kuchenbaecker (N=16; CIMBA - European)	rs62274042	chr3	156435952	G	A	2.9	0.46
Kuchenbaecker (N=16; CIMBA - European)	rs635634	chr9	136155000	C	T	1.3	0.11
Kuchenbaecker (N=16; CIMBA - European)	rs6755777	chr2	177043226	T	G	1.37	0.14
Kuchenbaecker (N=16; CIMBA - European)	rs7207826	chr17	46500673	T	C	1.38	0.14
Kuchenbaecker (N=16; CIMBA - European)	rs76837345	chr8	82668818	A	G	1.67	0.22
Kuchenbaecker (N=16; CIMBA - European)	rs2242652	chr5	1280028	G	A	1.41	0.15
Kuchenbaecker (N=16; CIMBA - European)	chr17:29181220:I	chr17	29181220	A	AT	0.79	-0.1
Kuchenbaecker (N=16; CIMBA - European)	chr10:21878831:D	chr10	21878831	TCCCTTC	T	1.26	0.1
Kuchenbaecker (N=16; CIMBA - European)	rs6456822	chr6	28480635	T	C	0.8	-0.1
Phelan (N=11; CIMBA, OCAC - European)	rs112071820	chr3	138849110	G	GCCAGATTCAGAAT	1.03	0.01	0.97506	1.2855
Phelan (N=11; CIMBA, OCAC - European)	rs13113999	chr4	167187046	T	G	1.04	0.02	1.13718	1.02544
Phelan (N=11; CIMBA, OCAC - European)	rs150293538	chr8	77320354	C	T	1.14	0.06	2.18807	1.05662
Phelan (N=11; CIMBA, OCAC - European)	rs2165109	chr2	111818658	A	C	1.08	0.03	1.13146	1.00013
Phelan (N=11; CIMBA, OCAC - European)	rs320203	chr9	104943226	C	A	1.01	0	1.04815	1.28563
Phelan (N=11; CIMBA, OCAC - European)	rs6005807	chr22	28934313	T	C	1.12	0.05	1.06065	1.1165
Phelan (N=11; CIMBA, OCAC - European)	rs7902587	chr10	105694301	C	T	1.07	0.03	1.29302	1.0739
Phelan (N=11; CIMBA, OCAC - European)	rs7953249	chr12	121403724	G	A	1.06	0.03	1.01959	1.06079
Phelan (N=11; CIMBA, OCAC - European)	rs8098244	chr18	21405553	A	G	1.04	0.02	1.19024	1.0009
Phelan (N=11; CIMBA, OCAC - European)	rs9870207	chr3	190525516	A	G	1.05	0.02	1.19294	1.02043
Phelan (N=11; CIMBA, OCAC - European)	rs9886651	chr8	128817883	A	G	1.06	0.03	1.04846	0.956056
Jervis (N=11; UK)	rs10069690	chr5	1279790	C	T	1.09	0.04
Jervis (N=11; UK)	rs1400482	chr8	129541931	G	A	0.85	-0.07
Jervis (N=11; UK)	rs3744763	chr17	36090885	G	A	0.94	-0.03
Jervis (N=11; UK)	rs4808075	chr19	17390291	T	C	1.12	0.05
Jervis (N=11; UK)	rs62065444	chr17	43565599	T	C	1.15	0.06
Jervis (N=11; UK)	rs74544416	chr8	82657745	A	G	1.2	0.08
Jervis (N=11; UK)	rs56318008	chr1	22470407	C	T	1.11	0.05
Jervis (N=11; UK)	rs58722170	chr1	38096421	G	C	1.08	0.03
Jervis (N=11; UK)	rs17329882	chr4	119949960	A	C	1.09	0.04
Jervis (N=11; UK)	rs635634	chr9	136155000	C	T	1.11	0.05
Jervis (N=11; UK)	chr17:29181220:I	chr17	29181220	A	AT	0.91	-0.04
Jia (N=31; European)	rs10962692	chr9	16915874	G	C	1.65	0.22
Jia (N=31; European)	rs115478735	chr9	136149711	A	T	1.27	0.1
Jia (N=31; European)	rs12783517	chr10	21878407	C	T	1.22	0.09
Jia (N=31; European)	rs13113999	chr4	167187046	T	G	1.09	0.04
Jia (N=31; European)	rs1400482	chr8	129541931	G	A	1.46	0.16
Jia (N=31; European)	rs1469713	chr19	19528806	A	G	1.08	0.04
Jia (N=31; European)	rs150293538	chr8	77320354	C	T	1.36	0.13
Jia (N=31; European)	rs17041869	chr2	111896243	A	G	1.14	0.06
Jia (N=31; European)	rs17329882	chr4	119949960	A	C	1.18	0.07
Jia (N=31; European)	rs1879586	chr17	43567337	C	G	1.34	0.13
Jia (N=31; European)	rs2165109	chr2	111818658	A	C	1.19	0.08
Jia (N=31; European)	rs4742903	chr9	106856793	G	C	1.13	0.05
Jia (N=31; European)	rs4808075	chr19	17390291	T	C	1.33	0.12
Jia (N=31; European)	rs56318008	chr1	22470407	C	T	1.16	0.07
Jia (N=31; European)	rs58722170	chr1	38096421	G	C	1.18	0.07
Jia (N=31; European)	rs6005807	chr22	28934313	T	C	1.3	0.11
Jia (N=31; European)	rs62070645	chr17	29180996	C	A	1.2	0.08
Jia (N=31; European)	rs62274041	chr3	156435640	G	A	2.35	0.37
Jia (N=31; European)	rs6456822	chr6	28480635	T	C	1.12	0.05
Jia (N=31; European)	rs6755777	chr2	177043226	T	G	1.28	0.11
Jia (N=31; European)	rs7207826	chr17	46500673	T	C	1.27	0.1
Jia (N=31; European)	rs7405776	chr17	36093022	A	G	1.12	0.05
Jia (N=31; European)	rs76837345	chr8	82668818	A	G	1.4	0.14
Jia (N=31; European)	rs7705526	chr5	1285974	C	A	1.22	0.09
Jia (N=31; European)	rs7902587	chr10	105694301	C	T	1.16	0.07
Jia (N=31; European)	rs7937840	chr11	61893972	C	T	1.1	0.04
Jia (N=31; European)	rs7953249	chr12	121403724	G	A	1.15	0.06
Jia (N=31; European)	rs8037137	chr15	91506637	T	C	1.26	0.1
Jia (N=31; European)	rs8098244	chr18	21405553	A	G	1.09	0.04
Jia (N=31; European)	rs9870207	chr3	190525516	A	G	1.13	0.05
Jia (N=31; European)	rs9886651	chr8	128817883	A	G	1.14	0.06
Dareng (N=10; OCAC - European, East Asian, African)	rs2165109	chr2	111818658	A	C	1.16	0.06
Dareng (N=10; OCAC - European, East Asian, African)	rs10069690	chr5	1279790	C	T	1.08	0.04
Dareng (N=10; OCAC - European, East Asian, African)	rs7705526	chr5	1285974	C	A	1.15	0.06
Dareng (N=10; OCAC - European, East Asian, African)	rs11782652	chr8	82653644	A	G	1.35	0.13
Dareng (N=10; OCAC - European, East Asian, African)	rs9886651	chr8	128817883	A	G	1.19	0.08
Dareng (N=10; OCAC - European, East Asian, African)	rs635634	chr9	136155000	C	T	1.24	0.09
Dareng (N=10; OCAC - European, East Asian, African)	rs4808075	chr19	17390291	T	C	1.2	0.08
Dareng (N=10; OCAC - European, East Asian, African)	rs2853677	chr5	1287194	G	A	0.82	-0.08
Dareng (N=10; OCAC - European, East Asian, African)	rs1295349	chr5	1295349	A	G	0.83	-0.08
Dareng (N=10; OCAC - European, East Asian, African)	rs10810671	chr9	16914835	A	C	0.79	-0.1
Mavaddat (N=313; European)*	rs707475	chr1	7917076	G	A	0.91	-0.04
Mavaddat (N=313; European)*	rs616488	chr1	10566215	A	G	0.87	-0.06
Mavaddat (N=313; European)*	rs2992756	chr1	18807339	T	C	0.87	-0.06
Mavaddat (N=313; European)*	rs4233486	chr1	41380440	C	T	1.1	0.04
Mavaddat (N=313; European)*	rs114282204	chr1	41389220	T	C	1.45	0.16
Mavaddat (N=313; European)*	rs144105764	chr1	46670206	TC	T	1.1	0.04
Mavaddat (N=313; European)*	rs56168262	chr1	51467096	CT	C	1.1	0.04
Mavaddat (N=313; European)*	rs17426269	chr1	88156923	G	A	1.12	0.05
Mavaddat (N=313; European)*	rs2151842	chr1	88428199	C	A	0.91	-0.04
Mavaddat (N=313; European)*	rs612683	chr1	100880328	A	T	1.1	0.04
Mavaddat (N=313; European)*	rs143851671	chr1	110198129	CAAAA	C	1.12	0.05
Mavaddat (N=313; European)*	rs7513707	chr1	114445880	G	A	1.15	0.06
Mavaddat (N=313; European)*	rs12406858	chr1	118141492	A	C	1.12	0.05
Mavaddat (N=313; European)*	rs637868	chr1	120257110	T	C	1.1	0.04
Mavaddat (N=313; European)*	rs11249433	chr1	121280613	A	G	1.23	0.09
Mavaddat (N=313; European)*	rs111458676	chr1	121287994	A	G	0.85	-0.07
Mavaddat (N=313; European)*	rs143384623	chr1	145604302	C	CT	0.91	-0.04
Mavaddat (N=313; European)*	rs11205303	chr1	149906413	T	C	1.12	0.05
Mavaddat (N=313; European)*	rs12091730	chr1	155556971	G	A	1.12	0.05
Mavaddat (N=313; European)*	rs139315904	chr1	168171052	CA	C	0.85	-0.07
Mavaddat (N=313; European)*	rs11463354	chr1	172328767	T	TA	0.91	-0.04
Mavaddat (N=313; European)*	rs35383942	chr1	201437832	C	T	1.23	0.09
Mavaddat (N=313; European)*	rs6686987	chr1	202184600	C	T	0.98	-0.01
Mavaddat (N=313; European)*	rs7514172	chr1	203770448	T	A	1.12	0.05
Mavaddat (N=313; European)*	rs4252701	chr1	204502514	T	TTCTGAAACAGGG	0.93	-0.03
Mavaddat (N=313; European)*	rs2785646	chr1	208076291	G	A	0.91	-0.04
Mavaddat (N=313; European)*	rs2576261	chr1	217053815	T	G	1.1	0.04
Mavaddat (N=313; European)*	rs11117758	chr1	217220574	G	A	0.91	-0.04
Mavaddat (N=313; European)*	rs11118563	chr1	220671050	C	T	1.1	0.04
Mavaddat (N=313; European)*	rs72755295	chr1	242034263	A	G	1.38	0.14
Mavaddat (N=313; European)*	rs78425380	chr2	10138983	T	C	1.15	0.06
Mavaddat (N=313; European)*	rs6743383	chr2	19315675	T	A	0.93	-0.03
Mavaddat (N=313; European)*	rs6725517	chr2	25129473	A	G	0.91	-0.04
Mavaddat (N=313; European)*	rs12472404	chr2	29179452	G	C	0.98	-0.01
Mavaddat (N=313; European)*	rs4322799	chr2	29615233	T	C	0.91	-0.04
Mavaddat (N=313; European)*	rs553796823	chr2	39699510	C	CT	0.91	-0.04
Mavaddat (N=313; European)*	rs6756513	chr2	70172587	G	A	0.91	-0.04
Mavaddat (N=313; European)*	rs1036759	chr2	88358825	G	C	1.12	0.05
Mavaddat (N=313; European)*	rs6746250	chr2	121058254	A	G	0.93	-0.03
Mavaddat (N=313; European)*	rs17625845	chr2	121089731	T	C	0.91	-0.04
Mavaddat (N=313; European)*	rs10164550	chr2	121159205	G	A	0.91	-0.04
Mavaddat (N=313; European)*	rs10179592	chr2	121246568	T	C	1.26	0.1
Mavaddat (N=313; European)*	rs17726078	chr2	172974566	C	G	0.89	-0.05
Mavaddat (N=313; European)*	rs1550622	chr2	174212910	A	G	1.15	0.06
Mavaddat (N=313; European)*	rs2356656	chr2	192381934	C	T	1.07	0.03
Mavaddat (N=313; European)*	rs10197246	chr2	202204741	T	C	0.89	-0.05
Mavaddat (N=313; European)*	rs4442975	chr2	217920769	G	T	0.74	-0.13
Mavaddat (N=313; European)*	rs572022984	chr2	217955896	GA	G	0.63	-0.2
Mavaddat (N=313; European)*	rs11693806	chr2	218292158	C	G	0.83	-0.08
Mavaddat (N=313; European)*	rs3791977	chr2	218714845	G	A	0.91	-0.04
Mavaddat (N=313; European)*	rs4676356	chr2	241388857	C	A	0.76	-0.12
Mavaddat (N=313; European)*	rs6762558	chr3	4742251	A	G	1.15	0.06
Mavaddat (N=313; European)*	rs552647	chr3	27353716	C	A	1.17	0.07
Mavaddat (N=313; European)*	rs62255657	chr3	27388664	C	G	1.12	0.05
Mavaddat (N=313; European)*	rs112476261	chr3	29294845	C	T	0.74	-0.13
Mavaddat (N=313; European)*	rs17838698	chr3	30684907	C	T	1.15	0.06
Mavaddat (N=313; European)*	rs56387622	chr3	46888198	T	C	0.83	-0.08
Mavaddat (N=313; European)*	rs371314787	chr3	49709912	C	CT	0.91	-0.04
Mavaddat (N=313; European)*	rs138866686	chr3	55970777	A	AT	0.76	-0.12
Mavaddat (N=313; European)*	rs2886671	chr3	59373745	C	T	0.91	-0.04
Mavaddat (N=313; European)*	rs147250346	chr3	63887450	T	TTG	1.15	0.06
Mavaddat (N=313; European)*	rs9825432	chr3	71620370	T	G	0.91	-0.04
Mavaddat (N=313; European)*	rs13066793	chr3	87037543	A	G	0.85	-0.07
Mavaddat (N=313; European)*	rs639355	chr3	99403877	G	A	0.91	-0.04
Mavaddat (N=313; European)*	rs34207738	chr3	141112859	CTT	C	1.15	0.06
Mavaddat (N=313; European)*	rs58058861	chr3	172285237	G	A	1.1	0.04
Mavaddat (N=313; European)*	rs9882792	chr3	189774456	C	T	0.89	-0.05
Mavaddat (N=313; European)*	rs10012017	chr4	38784633	G	T	1.12	0.05
Mavaddat (N=313; European)*	rs10718573	chr4	84370124	TA	T	0.89	-0.05
Mavaddat (N=313; European)*	rs17014016	chr4	89240476	G	A	1.1	0.04
Mavaddat (N=313; European)*	rs147404208	chr4	92594859	TTCTTTC	T	0.91	-0.04
Mavaddat (N=313; European)*	rs62331150	chr4	106069013	G	T	1.12	0.05
Mavaddat (N=313; European)*	rs34342489	chr4	126752992	A	AAT	0.91	-0.04
Mavaddat (N=313; European)*	rs56039025	chr4	143467195	C	T	0.87	-0.06
Mavaddat (N=313; European)*	rs138786872	chr4	151218296	CATATTT	C	1.1	0.04
Mavaddat (N=313; European)*	rs28436676	chr4	175842495	G	A	0.81	-0.09
Mavaddat (N=313; European)*	rs62334414	chr4	175847436	C	A	1.07	0.03
Mavaddat (N=313; European)*	rs13147907	chr4	187503758	A	T	1.1	0.04
Mavaddat (N=313; European)*	rs62641919	chr5	345109	T	C	1.2	0.08
Mavaddat (N=313; European)*	rs10069690	chr5	1279790	C	T	1.15	0.06
Mavaddat (N=313; European)*	rs3215401	chr5	1296255	A	AG	0.89	-0.05
Mavaddat (N=313; European)*	rs62329727	chr5	1353077	T	C	1.45	0.16
Mavaddat (N=313; European)*	rs4866496	chr5	2777029	G	A	1.1	0.04
Mavaddat (N=313; European)*	rs17611291	chr5	16231194	G	C	0.91	-0.04
Mavaddat (N=313; European)*	rs35130031	chr5	32579616	TCA	T	1.1	0.04
Mavaddat (N=313; European)*	rs138335056	chr5	44508264	G	GT	0.76	-0.12
Mavaddat (N=313; European)*	rs187108781	chr5	44619502	A	G	0.78	-0.11
Mavaddat (N=313; European)*	rs4613718	chr5	44649944	C	T	1.12	0.05
Mavaddat (N=313; European)*	rs10941679	chr5	44706498	A	G	1.12	0.05
Mavaddat (N=313; European)*	rs17343002	chr5	44853593	G	C	0.93	-0.03
Mavaddat (N=313; European)*	rs199562199	chr5	52679539	C	CA	1.15	0.06
Mavaddat (N=313; European)*	rs553874618	chr5	55662540	C	CT	0.89	-0.05
Mavaddat (N=313; European)*	rs889310	chr5	55965167	C	T	1.1	0.04
Mavaddat (N=313; European)*	rs16886165	chr5	56023083	T	G	1.38	0.14
Mavaddat (N=313; European)*	rs76250845	chr5	56042972	C	T	1.23	0.09
Mavaddat (N=313; European)*	rs11949391	chr5	56045081	T	C	0.87	-0.06
Mavaddat (N=313; European)*	rs113778879	chr5	58241712	C	T	0.91	-0.04
Mavaddat (N=313; European)*	rs3010266	chr5	71965007	G	A	0.91	-0.04
Mavaddat (N=313; European)*	rs157557	chr5	73234583	T	C	0.91	-0.04
Mavaddat (N=313; European)*	rs144028731	chr5	77155397	GT	G	0.91	-0.04
Mavaddat (N=313; European)*	rs34525310	chr5	79180995	G	GA	1.07	0.03
Mavaddat (N=313; European)*	rs146817970	chr5	81512947	TA	T	0.87	-0.06
Mavaddat (N=313; European)*	rs332529	chr5	90789470	G	A	0.87	-0.06
Mavaddat (N=313; European)*	rs17157372	chr5	104300273	G	T	0.89	-0.05
Mavaddat (N=313; European)*	rs335160	chr5	122478676	C	A	0.91	-0.04
Mavaddat (N=313; European)*	rs1428387	chr5	122705244	C	T	1.23	0.09
Mavaddat (N=313; European)*	rs6860806	chr5	131640536	A	G	1.1	0.04
Mavaddat (N=313; European)*	rs6596100	chr5	132407058	C	T	0.91	-0.04
Mavaddat (N=313; European)*	rs1432679	chr5	158244083	C	T	0.85	-0.07
Mavaddat (N=313; European)*	rs10074269	chr5	169591460	T	C	1.1	0.04
Mavaddat (N=313; European)*	rs6864691	chr5	173358154	G	A	1.1	0.04
Mavaddat (N=313; European)*	rs4868701	chr5	176134882	T	C	1.1	0.04
Mavaddat (N=313; European)*	rs418053	chr6	13713366	G	C	0.87	-0.06
Mavaddat (N=313; European)*	rs3819405	chr6	16399557	C	T	0.91	-0.04
Mavaddat (N=313; European)*	rs12211970	chr6	18783140	G	A	1.07	0.03
Mavaddat (N=313; European)*	rs543824204	chr6	20537845	CA	C	0.91	-0.04
Mavaddat (N=313; European)*	rs9358466	chr6	21923810	T	C	0.93	-0.03
Mavaddat (N=313; European)*	rs34196306	chr6	27425644	G	C	0.85	-0.07
Mavaddat (N=313; European)*	rs111342015	chr6	43227141	G	A	0.87	-0.06
Mavaddat (N=313; European)*	rs5877762	chr6	82263549	AAT	A	1.12	0.05
Mavaddat (N=313; European)*	rs146519950	chr6	85912194	CAA	C	1.2	0.08
Mavaddat (N=313; European)*	rs73754909	chr6	87803819	T	C	1.1	0.04
Mavaddat (N=313; European)*	rs55941023	chr6	130341728	C	CT	1.12	0.05
Mavaddat (N=313; European)*	rs2121348	chr6	149595505	T	C	0.89	-0.05
Mavaddat (N=313; European)*	rs6913578	chr6	151949806	A	C	1.17	0.07
Mavaddat (N=313; European)*	rs60954078	chr6	151955914	A	G	1.38	0.14
Mavaddat (N=313; European)*	rs57589542	chr6	152022664	CAAAAAAA	C	1.02	0.01
Mavaddat (N=313; European)*	rs851984	chr6	152023191	G	A	1.15	0.06
Mavaddat (N=313; European)*	rs6904031	chr6	152055978	A	T	1.17	0.07
Mavaddat (N=313; European)*	rs910416	chr6	152432902	C	T	1.15	0.06
Mavaddat (N=313; European)*	rs9364472	chr6	169006947	C	G	0.93	-0.03
Mavaddat (N=313; European)*	rs6940159	chr6	170332621	T	C	1.1	0.04
Mavaddat (N=313; European)*	rs7971	chr7	21940960	A	G	0.89	-0.05
Mavaddat (N=313; European)*	rs289997	chr7	25569548	C	T	0.89	-0.05
Mavaddat (N=313; European)*	rs74765302	chr7	28869017	G	A	0.87	-0.06
Mavaddat (N=313; European)*	rs13244925	chr7	55192256	A	C	0.93	-0.03
Mavaddat (N=313; European)*	rs10644978	chr7	91459189	A	ATT	1.12	0.05
Mavaddat (N=313; European)*	rs17268829	chr7	94113799	T	C	1.1	0.04
Mavaddat (N=313; European)*	rs4439053	chr7	98005235	G	A	0.89	-0.05
Mavaddat (N=313; European)*	rs111963714	chr7	99948655	T	G	1.1	0.04
Mavaddat (N=313; European)*	rs71559437	chr7	101552440	G	A	0.87	-0.06
Mavaddat (N=313; European)*	rs7800548	chr7	102481842	T	C	1.1	0.04
Mavaddat (N=313; European)*	rs12706954	chr7	130656911	C	T	0.89	-0.05
Mavaddat (N=313; European)*	rs68056147	chr7	130674481	G	A	1.1	0.04
Mavaddat (N=313; European)*	rs5887960	chr7	139943702	CT	C	1.15	0.06
Mavaddat (N=313; European)*	rs62485509	chr7	144048902	G	T	0.87	-0.06
Mavaddat (N=313; European)*	rs66823261	chr8	170692	T	C	1.12	0.05
Mavaddat (N=313; European)*	rs3988353	chr8	17787610	CT	C	0.91	-0.04
Mavaddat (N=313; European)*	rs1028016	chr8	23447496	A	G	0.91	-0.04
Mavaddat (N=313; European)*	rs310295	chr8	23663653	C	A	1.07	0.03
Mavaddat (N=313; European)*	rs9693444	chr8	29509616	A	C	0.87	-0.06
Mavaddat (N=313; European)*	rs13365225	chr8	36858483	A	G	0.83	-0.08
Mavaddat (N=313; European)*	rs1511243	chr8	76230943	A	G	1.2	0.08
Mavaddat (N=313; European)*	rs72658084	chr8	76333056	C	T	1.29	0.11
Mavaddat (N=313; European)*	rs1533366	chr8	76378165	G	T	0.91	-0.04
Mavaddat (N=313; European)*	rs62517052	chr8	102483100	T	C	1.15	0.06
Mavaddat (N=313; European)*	rs12546444	chr8	106358620	A	T	0.85	-0.07
Mavaddat (N=313; European)*	rs13267382	chr8	117209548	A	G	0.91	-0.04
Mavaddat (N=313; European)*	rs62526620	chr8	120862186	A	G	1.12	0.05
Mavaddat (N=313; European)*	rs35542655	chr8	124563705	T	C	1.12	0.05
Mavaddat (N=313; European)*	rs12541094	chr8	124571581	G	A	1.07	0.03
Mavaddat (N=313; European)*	rs7842619	chr8	124739913	T	G	1.12	0.05
Mavaddat (N=313; European)*	rs35961416	chr8	128213561	C	CA	0.91	-0.04
Mavaddat (N=313; European)*	rs12550713	chr8	128370949	C	G	1.15	0.06
Mavaddat (N=313; European)*	rs10096351	chr8	128372172	A	G	1.15	0.06
Mavaddat (N=313; European)*	rs1016578	chr8	129199566	G	A	1.15	0.06
Mavaddat (N=313; European)*	rs7830152	chr8	143669254	A	G	0.93	-0.03
Mavaddat (N=313; European)*	rs10975870	chr9	6880263	A	G	1.07	0.03
Mavaddat (N=313; European)*	rs3057314	chr9	21964882	CAAAA	C	1.15	0.06
Mavaddat (N=313; European)*	rs17694493	chr9	22041998	C	G	1.07	0.03
Mavaddat (N=313; European)*	rs4880038	chr9	36928288	T	C	1.05	0.02
Mavaddat (N=313; European)*	rs665889	chr9	87782211	T	C	1.1	0.04
Mavaddat (N=313; European)*	rs10120432	chr9	98362587	T	C	1.15	0.06
Mavaddat (N=313; European)*	rs60037937	chr9	110303808	TAA	T	1.2	0.08
Mavaddat (N=313; European)*	rs10816625	chr9	110837073	A	G	1.32	0.12
Mavaddat (N=313; European)*	rs13294895	chr9	110837176	C	T	1.17	0.07
Mavaddat (N=313; European)*	rs7848334	chr9	110849525	G	T	1.05	0.02
Mavaddat (N=313; European)*	rs630965	chr9	110885479	C	T	1.23	0.09
Mavaddat (N=313; European)*	rs1895062	chr9	119313486	A	G	0.89	-0.05
Mavaddat (N=313; European)*	rs3861871	chr9	129424719	A	G	0.91	-0.04
Mavaddat (N=313; European)*	rs550057	chr9	136146597	C	T	1.1	0.04
Mavaddat (N=313; European)*	rs55910451	chr10	5794652	A	G	1.12	0.05
Mavaddat (N=313; European)*	rs10796139	chr10	13892298	G	A	1.1	0.04
Mavaddat (N=313; European)*	rs7072776	chr10	22032942	A	G	0.87	-0.06
Mavaddat (N=313; European)*	rs542275778	chr10	22477776	ACC	A	1.48	0.17
Mavaddat (N=313; European)*	rs10764337	chr10	22861490	A	C	1.23	0.09
Mavaddat (N=313; European)*	rs2384736	chr10	38523626	C	A	1.1	0.04
Mavaddat (N=313; European)*	rs10995201	chr10	64299890	A	G	0.74	-0.13
Mavaddat (N=313; European)*	rs6479868	chr10	64819996	G	T	1.12	0.05
Mavaddat (N=313; European)*	rs111833376	chr10	71335574	C	T	0.91	-0.04
Mavaddat (N=313; European)*	rs719338	chr10	80851257	G	T	0.83	-0.08
Mavaddat (N=313; European)*	rs4980029	chr10	80886726	A	G	1.2	0.08
Mavaddat (N=313; European)*	rs59954380	chr10	95292187	CAA	C	0.89	-0.05
Mavaddat (N=313; European)*	rs10885405	chr10	114777670	C	T	1.12	0.05
Mavaddat (N=313; European)*	rs12250948	chr10	115128491	T	C	0.87	-0.06
Mavaddat (N=313; European)*	rs9421410	chr10	123095209	G	A	0.89	-0.05
Mavaddat (N=313; European)*	rs45631580	chr10	123340107	A	G	1.41	0.15
Mavaddat (N=313; European)*	rs35054928	chr10	123340431	GC	G	0.58	-0.24
Mavaddat (N=313; European)*	rs45631563	chr10	123349324	A	T	0.55	-0.26
Mavaddat (N=313; European)*	rs7394715	chr11	433617	T	C	0.91	-0.04
Mavaddat (N=313; European)*	rs6597981	chr11	803017	A	G	1.12	0.05
Mavaddat (N=313; European)*	rs4980386	chr11	1895708	C	A	0.83	-0.08
Mavaddat (N=313; European)*	rs10832963	chr11	18664241	T	G	1.12	0.05
Mavaddat (N=313; European)*	rs4472923	chr11	42844441	C	T	0.93	-0.03
Mavaddat (N=313; European)*	rs10838267	chr11	44368892	G	A	1.1	0.04
Mavaddat (N=313; European)*	rs77047825	chr11	46318032	C	G	0.85	-0.07
Mavaddat (N=313; European)*	rs12287832	chr11	65553492	C	A	1.1	0.04
Mavaddat (N=313; European)*	rs10896047	chr11	65572431	G	A	0.93	-0.03
Mavaddat (N=313; European)*	rs35039974	chr11	69328130	A	T	0.91	-0.04
Mavaddat (N=313; European)*	rs661204	chr11	69330983	G	A	1.26	0.1
Mavaddat (N=313; European)*	rs78540526	chr11	69331418	C	T	1.51	0.18
Mavaddat (N=313; European)*	rs7125780	chr11	103614438	T	G	1.02	0.01
Mavaddat (N=313; European)*	rs199504893	chr11	108267402	C	CA	1	0
Mavaddat (N=313; European)*	rs610437	chr11	111696440	T	C	0.91	-0.04
Mavaddat (N=313; European)*	rs625145	chr11	116727936	A	T	0.91	-0.04
Mavaddat (N=313; European)*	rs7121616	chr11	122966626	A	G	0.91	-0.04
Mavaddat (N=313; European)*	rs7939702	chr11	129243417	T	G	0.89	-0.05
Mavaddat (N=313; European)*	rs11822830	chr11	129461016	A	G	1.12	0.05
Mavaddat (N=313; European)*	rs797736	chr12	293626	A	G	1.1	0.04
Mavaddat (N=313; European)*	rs12422552	chr12	14413931	G	C	1.12	0.05
Mavaddat (N=313; European)*	rs788458	chr12	28149568	C	T	0.87	-0.06
Mavaddat (N=313; European)*	rs7297051	chr12	28174817	C	T	0.81	-0.09
Mavaddat (N=313; European)*	rs11049431	chr12	28347382	C	T	0.89	-0.05
Mavaddat (N=313; European)*	rs1027113	chr12	29140260	G	A	1.15	0.06
Mavaddat (N=313; European)*	rs2277339	chr12	57146069	T	G	0.87	-0.06
Mavaddat (N=313; European)*	rs2870876	chr12	70798355	A	T	1.12	0.05
Mavaddat (N=313; European)*	rs111622698	chr12	83064195	G	GA	1.17	0.07
Mavaddat (N=313; European)*	rs10862899	chr12	85004551	C	T	1.07	0.03
Mavaddat (N=313; European)*	rs17356907	chr12	96027759	A	G	0.81	-0.09
Mavaddat (N=313; European)*	rs7132703	chr12	103097887	C	T	1.12	0.05
Mavaddat (N=313; European)*	rs11065822	chr12	111600134	G	T	0.91	-0.04
Mavaddat (N=313; European)*	rs1061657	chr12	115108136	T	C	1.12	0.05
Mavaddat (N=313; European)*	rs11067551	chr12	115796577	A	G	0.91	-0.04
Mavaddat (N=313; European)*	rs2454399	chr12	115835836	T	C	0.83	-0.08
Mavaddat (N=313; European)*	rs206966	chr12	120832146	C	T	1.12	0.05
Mavaddat (N=313; European)*	rs56404467	chr13	32839990	G	A	1.1	0.04
Mavaddat (N=313; European)*	rs11571833	chr13	32972626	A	T	1.86	0.27
Mavaddat (N=313; European)*	rs9315973	chr13	43501356	A	G	1.12	0.05
Mavaddat (N=313; European)*	rs12870942	chr13	73806982	T	C	1.07	0.03
Mavaddat (N=313; European)*	rs2181965	chr13	73960952	A	G	1.1	0.04
Mavaddat (N=313; European)*	rs34914085	chr14	37128564	C	A	0.85	-0.07
Mavaddat (N=313; European)*	rs2253012	chr14	37228504	C	T	1.1	0.04
Mavaddat (N=313; European)*	rs2588809	chr14	68660428	T	C	0.89	-0.05
Mavaddat (N=313; European)*	rs11624333	chr14	68979835	T	C	0.81	-0.09
Mavaddat (N=313; European)*	rs11341843	chr14	91751788	TC	T	1.1	0.04
Mavaddat (N=313; European)*	rs941764	chr14	91841069	A	G	1.12	0.05
Mavaddat (N=313; European)*	rs78440108	chr14	93070286	C	T	0.87	-0.06
Mavaddat (N=313; European)*	rs4983544	chr14	105213978	T	G	1.1	0.04
Mavaddat (N=313; European)*	rs187010898	chr15	46680811	C	A	0.63	-0.2
Mavaddat (N=313; European)*	rs4774565	chr15	50694306	A	G	0.91	-0.04
Mavaddat (N=313; European)*	rs8042593	chr15	66630569	G	A	0.91	-0.04
Mavaddat (N=313; European)*	rs35874463	chr15	67457698	A	G	1.2	0.08
Mavaddat (N=313; European)*	rs8035987	chr15	75750383	T	C	0.91	-0.04
Mavaddat (N=313; European)*	rs2290202	chr15	91512267	G	T	0.87	-0.06
Mavaddat (N=313; European)*	rs144767203	chr15	100905819	A	C	0.87	-0.06
Mavaddat (N=313; European)*	rs57920543	chr16	4008542	CAAAAA	C	0.93	-0.03
Mavaddat (N=313; European)*	rs11076805	chr16	4106788	C	A	0.93	-0.03
Mavaddat (N=313; European)*	rs12709163	chr16	6963972	C	G	1.1	0.04
Mavaddat (N=313; European)*	rs34872983	chr16	10706580	G	A	0.85	-0.07
Mavaddat (N=313; European)*	rs75753503	chr16	23007047	G	T	1.32	0.12
Mavaddat (N=313; European)*	rs35668161	chr16	52538825	C	A	1.29	0.11
Mavaddat (N=313; European)*	rs4784227	chr16	52599188	C	T	1.29	0.11
Mavaddat (N=313; European)*	rs55872725	chr16	53809123	C	T	0.85	-0.07
Mavaddat (N=313; European)*	rs6499648	chr16	53861139	C	T	0.93	-0.03
Mavaddat (N=313; European)*	rs7184573	chr16	53861592	G	A	0.93	-0.03
Mavaddat (N=313; European)*	rs28539243	chr16	54682064	G	A	1.12	0.05
Mavaddat (N=313; European)*	rs7500067	chr16	80648296	A	G	1.2	0.08
Mavaddat (N=313; European)*	rs9931038	chr16	85145977	T	C	0.95	-0.02
Mavaddat (N=313; European)*	rs12449271	chr16	87086492	T	C	0.89	-0.05
Mavaddat (N=313; European)*	rs79461387	chr17	29168077	G	T	0.87	-0.06
Mavaddat (N=313; European)*	rs150537328	chr17	39251123	T	C	1.2	0.08
Mavaddat (N=313; European)*	rs11296	chr17	40127060	T	C	1.05	0.02
Mavaddat (N=313; European)*	rs17881320	chr17	40485239	G	T	0.87	-0.06
Mavaddat (N=313; European)*	rs149370081	chr17	40744470	G	A	1.58	0.2
Mavaddat (N=313; European)*	rs71363517	chr17	43212339	C	CT	1.1	0.04
Mavaddat (N=313; European)*	rs2668667	chr17	44283858	G	A	0.89	-0.05
Mavaddat (N=313; European)*	rs2787486	chr17	53209774	A	C	0.83	-0.08
Mavaddat (N=313; European)*	rs745570	chr17	77781725	A	G	0.91	-0.04
Mavaddat (N=313; European)*	rs16976596	chr18	11696613	C	T	0.91	-0.04
Mavaddat (N=313; European)*	rs11665269	chr18	20634253	C	T	0.91	-0.04
Mavaddat (N=313; European)*	rs1111207	chr18	24125857	T	C	1.07	0.03
Mavaddat (N=313; European)*	rs527616	chr18	24337424	C	G	1.12	0.05
Mavaddat (N=313; European)*	rs397787799	chr18	24518050	AT	A	0.87	-0.06
Mavaddat (N=313; European)*	rs8092192	chr18	25407513	C	G	1.1	0.04
Mavaddat (N=313; European)*	rs72931898	chr18	29981526	G	A	0.78	-0.11
Mavaddat (N=313; European)*	rs9954058	chr18	42411803	G	C	0.81	-0.09
Mavaddat (N=313; European)*	rs9952980	chr18	42888797	T	C	0.89	-0.05
Mavaddat (N=313; European)*	rs117922601	chr19	13249921	G	T	1.26	0.1
Mavaddat (N=313; European)*	rs56069439	chr19	17393925	C	A	1.1	0.04
Mavaddat (N=313; European)*	rs10164323	chr19	18569492	C	T	0.85	-0.07
Mavaddat (N=313; European)*	rs140702307	chr19	19517054	C	CGGGCG	1.1	0.04
Mavaddat (N=313; European)*	rs56681946	chr19	44283031	T	C	1.15	0.06
Mavaddat (N=313; European)*	rs4399645	chr19	46166073	T	C	0.91	-0.04
Mavaddat (N=313; European)*	rs1172821	chr19	55816678	C	T	0.91	-0.04
Mavaddat (N=313; European)*	rs16991615	chr20	5948227	G	A	1.2	0.08
Mavaddat (N=313; European)*	rs1154723	chr20	11379842	T	C	1.2	0.08
Mavaddat (N=313; European)*	rs6030585	chr20	41613706	C	G	1.07	0.03
Mavaddat (N=313; European)*	rs13039563	chr20	52296849	G	A	1.1	0.04
Mavaddat (N=313; European)*	rs2822999	chr21	16364756	T	G	1.15	0.06
Mavaddat (N=313; European)*	rs2823130	chr21	16566350	A	G	1.15	0.06
Mavaddat (N=313; European)*	rs2403907	chr21	16574455	C	A	0.85	-0.07
Mavaddat (N=313; European)*	rs4818836	chr21	47762932	G	A	1.23	0.09
Mavaddat (N=313; European)*	rs9798754	chr22	19766137	C	T	0.91	-0.04
Mavaddat (N=313; European)*	rs17879961	chr22	29121087	A	G	1.51	0.18
Mavaddat (N=313; European)*	rs5997390	chr22	29135543	G	A	1.17	0.07
Mavaddat (N=313; European)*	rs34134147	chr22	29203724	C	T	1.38	0.14
Mavaddat (N=313; European)*	rs132289	chr22	29551872	A	G	0.68	-0.17
Mavaddat (N=313; European)*	rs60160206	chr22	38583314	AAAAG	AAAAGAAAG	0.89	-0.05
Mavaddat (N=313; European)*	rs5750715	chr22	39343916	T	A	1.1	0.04
Mavaddat (N=313; European)*	rs66987842	chr22	40904707	CT	C	1.29	0.11
Mavaddat (N=313; European)*	rs9611990	chr22	43433100	C	T	0.87	-0.06
Mavaddat (N=313; European)*	rs112855987	chr22	45319953	G	A	0.98	-0.01
Mavaddat (N=313; European)*	rs28512361	chr22	46283297	G	A	1.17	0.07
* SNP set and OR/weight for breast cancer risk
LG ser, low-grade serous; OC, ovarian cancer; OR, odds ratio; REF, reference allele; ALT, alternative allele

## Sheet: S3_GPV list
Supplementary Table S3: Final list of GPV in early-onset OC patients
gene	Early-onset patients ID	DNA variant	transcript
COL11A1	CZ257	COL11A1:c.2034+5G>T	NM_080629
HENMT1	1165917	HENMT1:c.756+5G>C	NM_001102592
PSRC1	B0711	PSRC1:p.Gly243*/c.727G>T	NM_001005290
MYBPHL	B1054	MYBPHL:p.Thr271fs/c.812_813delCT	NM_001010985
TTLL10	15019	TTLL10:p.Lys467Lys/c.1401G>A	NM_001130045
MOV10	B2963	MOV10:p.Glu850fs/c.2546delG	NM_001130079
PHTF1	521719	PHTF1:c.1269+5G>A	NM_001323041
AMPD1	B0758A	AMPD1:c.1487+5G>A	NM_000036
B3GALT6	1625719	B3GALT6:p.Ile76fs/c.227delT	NM_080605
FBXO2	B218	FBXO2:p.Gln274fs/c.819dupG	NM_012168
CD101	130221	CD101:c.1612+5G>A	NM_001256106
TTF2	B0100	TTF2:p.Arg584*/c.1750C>T	NM_003594
C1orf167	B382	C1orf167:c.2860+1G>T	NM_001010881
C1orf167	B6504	C1orf167:p.Gln1295*/c.3883C>T	NM_001010881
CPSF3L	CZ1823	CPSF3L:c.720+1G>A	NM_001256456
TAS1R3	B544	TAS1R3:c.1479+1G>A	NM_152228
AURKAIP1	B6437	AURKAIP1:p.Met1?/c.2T>G	NM_001127229
ANKRD65	185119	ANKRD65:p.Leu306fs/c.916delC	NM_001145210
ATAD3C	cz1364	ATAD3C:p.Gly266fs/c.795delG	NM_001039211
ANKRD35	1119816	ANKRD35:p.Ala512fs/c.1528_1529insG	NM_144698
PIAS3	49814	PIAS3:p.Arg176Gly/c.526A>G	NM_006099
NUDT17	CZ156	NUDT17:p.Gln202*/c.604C>T	NM_001012758
CD160	712318	CD160:c.538+1G>C	NM_007053
NBPF12	722517	NBPF12:p.Glu115fs/c.342_345delGGAA	NM_001278141
NBPF12	14916	NBPF12:p.Gln862*/c.2584C>T	NM_001278141
TARS2	B1418	TARS2:c.1239-7A>G	NM_025150
ADAMTSL4	cz2006	ADAMTSL4:p.Trp750*/c.2249G>A	NM_001288608
ENSA	152220	ENSA:p.Ala74Ala/c.222G>A	NM_207042
PSMB4	B1911	PSMB4:p.Thr44fs/c.130delA	NM_002796
CGN	cz0488	CGN:p.Arg853*/c.2557C>T	NM_020770
TDRKH	CZ1823	TDRKH:c.322-3A>G	NM_001083964
LINGO4	B4216	LINGO4:p.Arg294*/c.880C>T	NM_001004432
LINGO4	754317	LINGO4:p.Gly228fs/c.681_682insA	NM_001004432
C2CD4D	CZ257	C2CD4D:p.Ser81fs/c.241_242delinsACAGGTCGCGGGG	NM_001136003
S100A7A	152220	S100A7A:p.His53Asn/c.157C>A	NM_176823
THBS3	86916	THBS3:p.Gly192fs/c.575delG	NM_007112
TMEM51	87917	TMEM51:p.Ala181fs/c.541_542insAACCC	NM_001136216
GLMP	B2965	GLMP:p.Trp282*/c.845G>A	NM_144580
NES	cz0818	NES:p.Leu1390fs/c.4169_4170delTG	NM_006617
FCRL3	CZ2173	FCRL3:p.Arg416*/c.1246C>T	NM_001320333
CELA2A	91620	CELA2A:p.Trp191*/c.572G>A	NM_033440
CASP9	B1911	CASP9:c.720+1G>A	NM_001229
OR10X1	B421	OR10X1:p.Cys165*/c.495C>A	NM_001004477
PYHIN1	467717	PYHIN1:p.Arg211*/c.631C>T	NM_152501
AIM2	cz0488	AIM2:p.Leu29fs/c.86_89delTTTC	NM_004833
VSIG8	cz0879	VSIG8:p.Arg23Gln/c.68G>A	NM_001013661
PLEKHM2	181815	PLEKHM2:p.Leu816Met/c.2446C>A	NM_015164
CD48	578519	CD48:p.Ala228fs/c.680_681insA	NM_001256030
KLHDC9	cz1364	KLHDC9:c.887-12C>A	NM_152366
NR1I3	1410517	NR1I3:p.Arg254*/c.760C>T	NM_001077482
UHMK1	B2061	UHMK1:p.Gln371*/c.1111C>T	NM_175866
ALDH9A1	9419	ALDH9A1:p.Asn493fs/c.1476_1477delGA	NM_000696
TADA1	CZ156	TADA1:p.Cys70*/c.210T>A	NM_053053
ILDR2	B421	ILDR2:p.Gly252Ser/c.754G>A	NM_199351
DUSP27	99610	DUSP27:p.Asp953fs/c.2858delA	NM_001080426
NECAP2	cz0488	NECAP2:p.Gly5fs/c.13_14delGG	NM_001145277
DCAF6	B1696	DCAF6:c.2440-5C>G	NM_001198956
C1orf112	cz0488	C1orf112:c.487-9T>G	NM_001320050
FMO4	20918	FMO4:p.Lys107*/c.319A>T	NM_002022
FMO4	B1418	FMO4:c.484+5G>A	NM_002022
PADI3	B1040	PADI3:p.Gln169*/c.505C>T	NM_016233
PADI3	B2965	PADI3:p.Gln169*/c.505C>T	NM_016233
AXDND1	B1792A	AXDND1:p.Tyr192*/c.576T>A	NM_144696
ACTL8	B4216	ACTL8:p.Gln132*/c.394C>T	NM_030812
RNASEL	B1273A	RNASEL:p.Lys158fs/c.471_474delAAAG	NM_021133
NPL	578519	NPL:p.Val151fs/c.447delA	NM_030769
SMG7	B6500	SMG7:p.Asp1048Gly/c.3143A>G	NM_201569
EMC1	B1563	EMC1:p.Arg69*/c.205C>T	NM_015047
LEMD1	B0086	LEMD1:p.Gln13*/c.37C>T	NM_001199050
IL20	B1563	IL20:p.Leu146fs/c.435_436delTC	NM_018724
IRF6	CZE1480	IRF6:p.Asp354Asn/c.1060G>A	NM_006147
IRF6	201412	IRF6:p.Asp354Asn/c.1060G>A	NM_006147
KIF17	CZ81	KIF17:p.Ser543fs/c.1628delC	NM_020816
KIF17	185119	KIF17:p.Tyr90*/c.270C>A	NM_020816
LPGAT1	B3944	LPGAT1:p.Leu15fs/c.38_42dupGGCTC	NM_001320808
CENPF	B2789	CENPF:p.Lys643*/c.1927A>T	NM_016343
DISP1	201412	DISP1:p.His1331fs/c.3987_3990delCACG	NM_032890
TMEM63A	B1911	TMEM63A:p.Ser141fs/c.419dupT	NM_014698
CDC42BPA	1410517	CDC42BPA:p.Lys996Asn/c.2988G>T	NM_003607
BTNL10	B6504	BTNL10:p.Gly53fs/c.156delA	NM_001287262
EPHA8	B1967	EPHA8:c.2729+1G>T	NM_020526
CAPN9	185119	CAPN9:c.1722+3A>G	NM_006615
B3GALNT2	B6437	B3GALNT2:p.Ile276fs/c.824_825dupTT	NM_152490
LYST	CZ81	LYST:p.Asp3045Gly/c.9134A>G	NM_000081
FH	B639	FH:c.556-4A>G	NM_000143
EXO1	891819	EXO1:p.Asp526fs/c.1578_1579delTG	NM_006027
AKT3	B2896	AKT3:c.1355-1G>A	NM_181690
SMYD3	348620	SMYD3:p.Cys89fs/c.265delT	NM_001167740
NIPAL3	cz1019	NIPAL3:p.Arg398*/c.1192C>T	NM_001322854
OR2G6	B1853	OR2G6:p.Ala300fs/c.895delG	NM_001013355
UBXN11	615517	UBXN11:p.Arg115Trp/c.343C>T	NM_183008
AIM1L	B1967	AIM1L:p.Leu1425Leu/c.4275C>T	NM_001039775
SPOCD1	B421	SPOCD1:c.1384-3A>G	NM_144569
RBBP4	524820	RBBP4:p.Leu306Leu/c.916C>T	NM_005610
EPHA10	1410517	EPHA10:c.1491+4A>C	NM_001099439
COL9A2	419019	COL9A2:p.Pro228Pro/c.684G>C	NM_001852
SLFNL1	14916	SLFNL1:p.Cys196fs/c.582_583delCG	NM_001168247
ZNF691	cz1364	ZNF691:p.Arg97*/c.289C>T	NM_001242739
FAM183A	B375	FAM183A:p.Leu59Leu/c.177G>A	NM_001101376
TMEM69	15019	TMEM69:c.43-2A>G	NM_016486
TMEM69	B2963	TMEM69:p.Gln39fs/c.114delC	NM_016486
TEX38	B250A	TEX38:p.Lys40fs/c.118delA	NM_001145474
SLC5A9	B3944	SLC5A9:p.Ile196fs/c.586delA	NM_001135181
TTC39A	615517	TTC39A:c.150-3C>T	NM_001297665
TXNDC12	B421	TXNDC12:p.Met1?/c.3G>A	NM_015913
ECHDC2	cz0879	ECHDC2:c.277+5G>C	NM_001198961
PODN	B2965	PODN:p.Arg183*/c.547C>T	NM_153703
LRRC42	9419	LRRC42:p.Lys279*/c.835A>T	NM_001256409
LRRC42	B0603	LRRC42:p.Glu295*/c.883G>T	NM_001256409
CYB5RL	B6504	CYB5RL:p.Arg43*/c.127C>T	NM_001031672
NPHP4	73116	NPHP4:p.Tyr362fs/c.1082_1083dupAG	NM_015102
KANK4	841517	KANK4:p.Glu484*/c.1450G>T	NM_181712
RNF207	B375	RNF207:p.Gly603fs/c.1806_1807delGC	NM_207396
GPR153	cz0396	GPR153:p.Leu463fs/c.1387_1391delCTGCG	NM_207370
C1orf141	B544	C1orf141:p.Ala187Pro/c.559G>C	NM_001276352
LRRIQ3	B2061	LRRIQ3:p.His157fs/c.470_471delAT	NM_001105659
CAMTA1	cz2006	CAMTA1:p.Ala1002Val/c.3005C>T	NM_015215
NEXN	27112	NEXN:c.1252-1G>A	NM_144573
CAMTA1	1049917	CAMTA1:p.Ala1002Val/c.3005C>T	NM_015215
NEXN	cz0685	NEXN:c.1252-1G>A	NM_144573
IFI44	B1479A	IFI44:c.1114-2A>T	NM_006417
ADGRL2	B0319C	ADGRL2:p.Lys532Asn/c.1596G>T	NM_001297704
SSX2IP	B1853	SSX2IP:p.Leu420*/c.1259T>G	NM_001166293
WDR63	cz0818	WDR63:p.Phe811fs/c.2430delT	NM_145172
SYDE2	891819	SYDE2:p.Val792fs/c.2373delA	NM_032184
KYAT3	B2821	KYAT3:c.453+5G>C	NM_001008661
H6PD	99610	H6PD:p.Arg588*/c.1762C>T	NM_001282587
SLC25A28	B0086	SLC25A28:p.Arg258fs/c.772delC	NM_031212
KAZALD1	B1967	KAZALD1:c.512-1G>C	NM_030929
INA	B2896	INA:c.1190+1G>A	NM_032727
COL17A1	B1150	COL17A1:p.Arg625*/c.1873C>T	NM_000494
CFAP43	CZ1163	CFAP43:p.Trp886*/c.2658G>A	NM_025145
CASP7	B375	CASP7:c.632-3C>T	NM_001267057
FAM160B1	B6437	FAM160B1:c.1206-3C>A	NM_020940
ENO4	CZ156	ENO4:c.805-3C>G	NM_001242699
KCNK18	521719	KCNK18:p.Phe139fs/c.410_411delCT	NM_181840
PLPP4	B2789	PLPP4:p.Leu60fs/c.177delC	NM_001030059
CDC123	B375	CDC123:c.440+1_440+2insT	NM_006023
NSMCE4A	CZ2426	NSMCE4A:p.Leu218fs/c.652_653+2delCTGT	NM_017615
DMBT1	39420	DMBT1:p.Arg1134*/c.3400C>T	NM_007329
HMX2	99610	HMX2:p.Glu52fs/c.153delG	NM_005519
BCCIP	B421	BCCIP:c.599+1G>A	NM_016567
MKI67	712318	MKI67:p.Lys136*/c.406A>T	NM_002417
TCERG1L	181815	TCERG1L:p.Arg458*/c.1372C>T	NM_174937
INPP5A	754317	INPP5A:c.528-2A>G	NM_005539
KNDC1	cz2006	KNDC1:p.Leu521fs/c.1562delT	NM_152643
FAM107B	983219	FAM107B:p.Arg237*/c.709C>T	NM_031453
PTER	87917	PTER:p.Gly6*/c.16G>T	NM_001001484
C10orf67	39420	C10orf67:c.209+2T>C	NM_153714
THNSL1	149719	THNSL1:p.Tyr288*/c.864C>G	NM_024838
MYO3A	CZ81	MYO3A:c.4545+1G>T	NM_017433
ABI1	cz0028	ABI1:p.Ser22fs/c.64_65delAG	NM_005470
PTCHD3	cz0061	PTCHD3:p.Glu363fs/c.1088delA	NM_001034842
C10orf142	B421	C10orf142:p.His23fs/c.58_59insC	NM_001258000
C10orf142	cz0396	C10orf142:p.His23fs/c.58_59insC	NM_001258000
C10orf142	CZ1823	C10orf142:p.His23fs/c.58_59insC	NM_001258000
MARCH8	B0625	MARCH8:p.Val451fs/c.1347_1348delAT	NM_001282866
AKR1E2	22519	AKR1E2:p.Asp35fs/c.96_97insCACTT	NM_001040177
CEP78	891819	CEP78:p.Tyr6fs/c.16delT	NM_001142763
IPMK	CZ1163	IPMK:p.Pro29fs/c.86_87delCT	NM_152230
PRKCQ	615517	PRKCQ:c.574+1G>A	NM_001323265
TET1	B2061	TET1:p.Asn177fs/c.526_527insA	NM_030625
LRRC20	983219	LRRC20:p.Ser91fs/c.270_297delCAGCGAGGTCAGTGCCCTGCAGCACCTC	NM_001278211
UNC5B	49814	UNC5B:p.Trp249*/c.747G>A	NM_170744
ITIH5	86916	ITIH5:p.Arg653*/c.1957C>T	NM_030569
SFTPA2	B250A	SFTPA2:p.Pro67Pro/c.201A>G	NM_001320814
LRIT2	27112	LRIT2:p.Gln268*/c.802C>T	NM_001284223
LIPM	130221	LIPM:c.265+1G>A	NM_001128215
CH25H	14916	CH25H:p.Phe55fs/c.162dupC	NM_003956
IFIT1	615517	IFIT1:p.Asn197fs/c.584_585insA	NM_001270927
IFIT1	B1273A	IFIT1:p.Lys275*/c.823A>T	NM_001270927
HECTD2	CZ156	HECTD2:c.833+2T>G	NM_001284274
EXOC6	B0086	EXOC6:p.Arg72fs/c.211_217delATCCGTA	NM_001319194
MYOF	B1644	MYOF:p.Asp390Gly/c.1169A>G	NM_013451
CEP78	B421	CEP78:p.Arg86*/c.256C>T	NM_001127182
NOC3L	181815	NOC3L:c.1962+1G>C	NM_022451
NOC3L	1605218	NOC3L:p.Arg473*/c.1417C>T	NM_022451
TBC1D12	B6504	TBC1D12:p.Arg402*/c.1204C>T	NM_015188
CYP2C8	49814	CYP2C8:p.Arg186*/c.556C>T	NM_000770
SORBS1	152220	SORBS1:p.Arg1047*/c.3139C>T	NM_001034954
SORBS1	B2963	SORBS1:c.810+2dupT	NM_001034954
RRP12	CZ1756	RRP12:p.Lys1237*/c.3709A>T	NM_015179
MMP1	1625719	MMP1:c.350+1G>A	NM_002421
MUC6	73116	MUC6:p.Val360fs/c.1074_1075delCT	NM_005961
MRVI1	B250A	MRVI1:p.Gln289*/c.865C>T	NM_130385
ATM	B2896	ATM:c.7630-2A>C	NM_000051
ZW10	1625719	ZW10:p.Arg740Gln/c.2219G>A	NM_004724
ZW10	B6504	ZW10:p.Arg740Gln/c.2219G>A	NM_004724
PCSK7	B0143A	PCSK7:c.1155+6T>C	NM_004716
FXYD6-FXYD2	CZ1756	FXYD6-FXYD2:p.Arg70His/c.209G>A	NM_001204268
TTC36	149719	TTC36:p.Tyr167*/c.501C>G	NM_001080441
SLC37A4	49814	SLC37A4:p.Leu370fs/c.1108_1109delCT	NM_001164278
OR6T1	cz1019	OR6T1:p.Arg234*/c.700C>T	NM_001005187
OR10G7	B1563	OR10G7:p.Val273fs/c.817delG	NM_001004463
FOXRED1	CZ257	FOXRED1:p.Ala206fs/c.610_611insGAGT	NM_017547
APLP2	39420	APLP2:p.Trp412*/c.1235G>A	NM_001642
GLB1L2	49814	GLB1L2:p.Arg222His/c.665G>A	NM_138342
CALCA	1119816	CALCA:c.*19A>G	NM_001033953
OTOG	B250A	OTOG:p.Gly1674*/c.5020G>T	NM_001277269
OTOG	B421	OTOG:c.6565-2A>C	NM_001277269
SYT8	CZ1163	SYT8:p.Val42Val/c.126C>A	NM_001290332
SLC6A5	cz0818	SLC6A5:p.Cys30*/c.90C>A	NM_004211
DCDC5	CZ2173	DCDC5:c.2394+1G>T	NM_020869
DCDC5	1410517	DCDC5:c.2077+1G>A	NM_020869
EIF3M	CZE1480	EIF3M:p.Arg98Cys/c.292C>T	NM_006360
LMO2	B4923G	LMO2:c.8-9C>A	NM_005574
C11orf40	B0319C	C11orf40:c.448-2A>G	NM_144663
ART5	49814	ART5:p.Arg160*/c.478C>T	NM_001079536
C11orf40	B1696	C11orf40:c.448-2A>G	NM_144663
PTPMT1	B2965	PTPMT1:p.Glu181fs/c.538delA	NM_175732
KBTBD4	152220	KBTBD4:c.40+1G>C	NM_001318720
OR4X1	B1273A	OR4X1:p.Gln98*/c.292C>T	NM_001004726
FOLH1	B3944	FOLH1:p.Trp497Cys/c.1491G>T	NM_004476
OR51B5	cz0396	OR51B5:p.Gln298*/c.892C>T	NM_001005567
TRIM48	49814	TRIM48:c.460-1G>A	NM_024114
OR5AS1	B1273A	OR5AS1:p.Gln261*/c.781C>T	NM_001001921
SMTNL1	14916	SMTNL1:p.Glu319fs/c.948_949insC	NM_001105565
PHRF1	712318	PHRF1:c.95-1G>A	NM_001286582
GLYATL1	CZ2173	GLYATL1:p.Lys201fs/c.597_598insT	NM_080661
OR4D11	524820	OR4D11:p.Cys189*/c.567C>A	NM_001004706
PATL1	cz0879	PATL1:p.Arg770*/c.2308C>T	NM_152716
MRPL16	648816	MRPL16:p.Ala26fs/c.76dupG	NM_017840
OOSP2	99610	OOSP2:c.244-2A>G	NM_173801
MS4A2	B3248	MS4A2:p.Met1?/c.2T>G	NM_000139
MS4A2	B1040	MS4A2:p.Arg37fs/c.106_122delGGCAGACTATTGAAGTC	NM_000139
MS4A8	14916	MS4A8:c.534+3G>T	NM_031457
MS4A8	B4923G	MS4A8:c.534+3G>T	NM_031457
BEST1	978519	BEST1:p.Ser457*/c.1370C>G	NM_001139443
SCGB1D1	B3248	SCGB1D1:p.Tyr71*/c.213T>G	NM_006552
AHNAK	B0143A	AHNAK:p.Gly5827fs/c.17478_17485delTGGATTGG	NM_001620
EML3	B6437	EML3:p.Ser185Tyr/c.554C>A	NM_001300793
HNRNPUL2-BSCL2	983219	HNRNPUL2-BSCL2:p.Arg454*/c.1360C>T	NM_001122955
CEP78	B6504	CEP78:p.Arg387fs/c.1159delC	NM_005609
MAP4K2	B6504	MAP4K2:p.Met220fs/c.657delC	NM_004579
CDC42BPG	B2896	CDC42BPG:p.Leu973fs/c.2917_2918delCT	NM_017525
VPS51	cz0061	VPS51:p.Thr423fs/c.1248_1249insGCCTTCCTGGGCT	NM_013265
SYVN1	722517	SYVN1:c.1105+5G>A	NM_172230
DRAP1	841517	DRAP1:p.His168fs/c.499_500insC	NM_006442
TPP1	B0868	TPP1:p.Arg208*/c.622C>T	NM_000391
C11orf80	CZ81	C11orf80:p.Pro673fs/c.2011_2012insTGAG	NM_024650
TBC1D10C	cz0488	TBC1D10C:p.Trp199*/c.597G>A	NM_001256508
GPR152	CZ156	GPR152:p.Tyr271*/c.813C>G	NM_206997
LRP5	B0603	LRP5:p.Thr325Thr/c.975G>A	NM_002335
OR2D2	B0603	OR2D2:p.Arg100*/c.298C>T	NM_003700
TMEM80	cz0488	TMEM80:p.Ala109Thr/c.325G>A	NM_001276274
DHCR7	cz0028	DHCR7:p.Gln130*/c.388C>T	NM_001163817
ZNF705E	B1696	ZNF705E:p.Gln67*/c.199C>T	NM_001278713
ZNF705E	578519	ZNF705E:p.Gln67*/c.199C>T	NM_001278713
ATG16L2	CZ1756	ATG16L2:p.Leu132fs/c.393_399delGCTGGCA	NM_033388
SYT9	B250A	SYT9:p.Arg467*/c.1399A>T	NM_175733
CHRDL2	CZ2173	CHRDL2:p.Gly64fs/c.190_195+1delinsAGCAGGTACAG	NM_015424
PPFIBP2	578519	PPFIBP2:p.Ile217fs/c.646delA	NM_003621
PANO1	CZ2173	PANO1:p.Leu155fs/c.464delT	NM_001293167
STK33	722517	STK33:p.Ser80*/c.239C>G	NM_001289061
CCDC89	130221	CCDC89:p.Cys78*/c.234C>A	NM_152723
CCDC89	B1054	CCDC89:p.Glu34fs/c.100delG	NM_152723
TRIM66	cz2006	TRIM66:p.Arg1194*/c.3580C>T	NM_014818
C11orf16	B0143A	C11orf16:c.560-5T>A	NM_020643
UBTFL1	300919	UBTFL1:p.Leu333fs/c.997_1003delCTGCAAG	NM_001143975
UBTFL1	712318	UBTFL1:p.Leu333fs/c.997_1003delCTGCAAG	NM_001143975
DENND5A	615517	DENND5A:c.3646+2C>G	NM_001243254
CEP295	B1911	CEP295:c.528+6T>C	NM_033395
CEP295	B4216	CEP295:p.Leu1592fs/c.4773delT	NM_033395
KDM4D	149719	KDM4D:p.Thr87fs/c.253_254insTGTT	NM_018039
ACTR6	B0143A	ACTR6:p.Val66Val/c.198G>A	NM_022496
ACTR6	B639	ACTR6:p.Val66Val/c.198G>A	NM_022496
CLEC12B	B250A	CLEC12B:p.Gly97fs/c.288delG	NM_001129998
CLEC12B	15019	CLEC12B:p.Lys126fs/c.376_377delAA	NM_001129998
CLEC12B	B1758	CLEC12B:c.680+6T>A	NM_001129998
GNPTAB	B1792A	GNPTAB:p.Leu1168fs/c.3503_3504delTC	NM_024312
RAD52	B0711	RAD52:p.Ala359fs/c.1071_1074dupATTA	NM_001297419
CLEC1A	615517	CLEC1A:c.391+1G>T	NM_016511
PAH	B1054	PAH:p.Gly272*/c.814G>T	NM_000277
ALDH1L2	20918	ALDH1L2:p.Gln203*/c.607C>T	NM_001034173
APPL2	B0711	APPL2:p.Asn650fs/c.1944_1947dupGTTA	NM_001251904
BTBD11	983219	BTBD11:c.1285+6T>C	NM_001018072
WSCD2	15019	WSCD2:c.1145-6G>A	NM_001304447
MYO1H	578519	MYO1H:c.2406+1G>A	NM_001101421
PRH2	B0319C	PRH2:p.Gln161*/c.481C>T	NM_001110213
VPS29	B0868	VPS29:c.99+6T>G	NM_001282150
CCDC63	B382	CCDC63:p.Glu434*/c.1300G>T	NM_152591
CCDC63	CZ1756	CCDC63:p.Ala472fs/c.1411delG	NM_152591
RASAL1	B1792A	RASAL1:p.Glu409*/c.1225G>T	NM_001193520
RITA1	B6504	RITA1:p.Gln205fs/c.610_611insC	NM_001286215
CIT	B1696	CIT:p.Tyr1757Tyr/c.5271C>T	NM_001206999
CABP1	B1792A	CABP1:p.Thr43fs/c.112_113insCCGCG	NM_001033677
RNF34	B544	RNF34:p.Glu236Asp/c.708A>T	NM_194271
DIABLO	B6504	DIABLO:p.Gln91fs/c.270_271delTC	NM_019887
NCOR2	cz0028	NCOR2:p.Lys449Lys/c.1347G>A	NM_006312
TMEM132B	22519	TMEM132B:p.Ala4fs/c.6_7insG	NM_052907
SFSWAP	9419	SFSWAP:c.1548+5G>A	NM_001261411
SFSWAP	B2789	SFSWAP:c.1548+5G>A	NM_001261411
ULK1	cz2006	ULK1:p.Gly682Gly/c.2046C>T	NM_003565
NOC4L	130221	NOC4L:p.Ala187Val/c.560C>T	NM_024078
NOC4L	B1054	NOC4L:p.Gly302fs/c.896_897insCCTCGGTGAGTGCCGCCGCCTCACTCATACCACACCCCTAATCC	NM_024078
ZNF140	B6437	ZNF140:p.Trp65fs/c.188_189insACCCT	NM_003440
ANHX	896018	ANHX:c.839+3A>C	NM_001191054
SLC15A5	CZ1823	SLC15A5:p.Val37fs/c.110_111delTG	NM_001170798
PIK3C2G	1119816	PIK3C2G:p.Leu421*/c.1262T>A	NM_001288772
PIK3C2G	754317	PIK3C2G:p.Arg885fs/c.2650_2651insA	NM_001288772
SLCO1B3	B1696	SLCO1B3:p.Tyr481fs/c.1441_1444delTACC	NM_019844
SLCO1B1	CZ1823	SLCO1B1:p.Ser659*/c.1976C>G	NM_006446
PYROXD1	B0319C	PYROXD1:c.285+1G>A	NM_024854
RECQL	B1792A	RECQL:p.Glu557fs/c.1667_1667+3delAGTA	NM_002907
C2CD5	891819	C2CD5:c.2486-2A>G	NM_001286175
C2CD5	B3663	C2CD5:c.2486-2A>G	NM_001286175
C2CD5	B1005	C2CD5:p.Gln224fs/c.669dupA	NM_001286175
KRAS	9419	KRAS:p.Arg164*/c.490C>T	NM_033360
PPFIBP1	B3276	PPFIBP1:c.2703+5G>A	NM_177444
OVCH1	896018	OVCH1:p.Leu439*/c.1316T>A	NM_183378
OVCH1	B1005	OVCH1:p.Leu439*/c.1316T>A	NM_183378
DDX11	754317	DDX11:p.Thr622fs/c.1856_1857insG	NM_001257144
KIAA1551	896018	KIAA1551:p.Thr1627fs/c.4877_4878delAC	NM_018169
CRACR2A	B1005	CRACR2A:c.1736-5T>G	NM_001144958
LRRK2	B218	LRRK2:c.5510-1G>A	NM_198578
MUC19	cz0685	MUC19:c.4609+1G>A	NM_173600
DBX2	B1696	DBX2:p.Glu293fs/c.876_879delGGAG	NM_001004329
RAPGEF3	B1136	RAPGEF3:p.Gln888*/c.2662C>T	NM_001098531
LMBR1L	49814	LMBR1L:p.Arg333*/c.997C>T	NM_018113
FMNL3	B2896	FMNL3:p.Ala753Val/c.2258C>T	NM_175736
TMBIM6	B1911	TMBIM6:p.Trp26fs/c.76_77delTG	NM_001098576
FAM186A	B2821	FAM186A:p.Arg1918*/c.5752C>T	NM_001145475
FAM186A	cz0818	FAM186A:p.Gln744*/c.2230C>T	NM_001145475
SLC11A2	B0625	SLC11A2:p.Arg440*/c.1318C>T	NM_001174125
DAZAP2	B6500	DAZAP2:c.312+1_312+4delGTGA	NM_001136264
KRT71	B6504	KRT71:c.1326-1G>A	NM_033448
IGFBP6	B6500	IGFBP6:p.Ser52*/c.155C>A	NM_002178
RARG	B0711	RARG:p.Met1?/c.1A>G	NM_001243732
NPFF	B1005	NPFF:c.102+5G>C	NM_003717
OR6C3	B1040	OR6C3:p.Gln97*/c.289C>T	NM_054104
OR6C65	20918	OR6C65:p.Arg300fs/c.895_896insT	NM_001005518
ITGA7	139016	ITGA7:p.Ile160fs/c.480_481delTG	NM_001144996
ESYT1	cz0396	ESYT1:p.Arg471Pro/c.1412G>C	NM_001184796
TIMELESS	300919	TIMELESS:p.Leu304Leu/c.910C>T	NM_003920
GLS2	130221	GLS2:p.Arg130*/c.388C>T	NM_013267
GLS2	152220	GLS2:p.Gly35fs/c.104delG	NM_013267
BAZ2A	419019	BAZ2A:p.Thr729fs/c.2185_2188delinsG	NM_013449
MYO1A	B6500	MYO1A:c.1098+2C>G	NM_001256041
INHBC	B2963	INHBC:p.Arg249*/c.745C>T	NM_005538
C12orf56	712318	C12orf56:p.Gln165*/c.493C>T	NM_001170633
VAMP1	978519	VAMP1:c.129+2T>G	NM_014231
IRAK3	B4923G	IRAK3:p.Arg97*/c.289C>T	NM_007199
HELB	22519	HELB:p.Arg943*/c.2827A>T	NM_033647
CAND1	467717	CAND1:p.Arg103*/c.307C>T	NM_018448
CPM	cz0879	CPM:c.160+2T>C	NM_001005502
GNB3	578519	GNB3:c.494+1G>A	NM_001297571
LPCAT3	712318	LPCAT3:p.Gly51Arg/c.151G>C	NM_005768
C1RL	B0711	C1RL:c.490+3G>C	NM_016546
CD163L1	B421	CD163L1:c.1118-2A>C	NM_001297650
CAPS2	cz0028	CAPS2:c.526-2A>G	NM_032606
PPP1R12A	CZ257	PPP1R12A:c.1823+2T>C	NM_001143885
CCDC59	615517	CCDC59:p.Met1?/c.1A>G	NM_014167
CLEC4D	cz1364	CLEC4D:p.Glu77Asp/c.231A>C	NM_080387
A2ML1	17219	A2ML1:p.Trp171*/c.513G>A	NM_144670
PLEKHG7	CZ2173	PLEKHG7:p.Phe208fs/c.620delT	NM_001004330
CEP83	B1136	CEP83:p.Arg303*/c.907C>T	NM_001042399
FGD6	B1033	FGD6:p.Leu283*/c.848T>G	NM_018351
KLRF1	B1758	KLRF1:c.184+5G>A	NM_016523
CLYBL	CZ1823	CLYBL:p.Ala213fs/c.636delT	NM_206808
TMTC4	B3248	TMTC4:c.1203-3C>G	NM_032813
NALCN	91620	NALCN:c.3390+1G>C	NM_052867
TPP2	152220	TPP2:p.Cys28fs/c.83delG	NM_003291
CCDC168	15019	CCDC168:p.Arg5410*/c.16228C>T	NM_001146197
CCDC168	891819	CCDC168:p.Glu4927*/c.14779G>T	NM_001146197
CCDC168	648816	CCDC168:p.Ser2557*/c.7670C>G	NM_001146197
TEX30	B0086	TEX30:p.Phe149fs/c.444_445delCT	NM_138779
LOC101928841	cz1019	LOC101928841:p.Gln1020*/c.3058C>T	NM_001304433
GRK1	841517	GRK1:p.Leu454fs/c.1361delT	NM_002929
TPTE2	B0319C	TPTE2:p.Met1?/c.1A>G	NM_001271850
TPTE2	754317	TPTE2:p.Lys164fs/c.489_495delTAAGTTG	NM_199254
SKA3	754317	SKA3:p.Gln195*/c.583C>T	NM_145061
CENPJ	B1054	CENPJ:p.Arg378*/c.1132C>T	NM_018451
MTIF3	983219	MTIF3:p.Lys195fs/c.583_586delAAAG	NM_001166261
SLC46A3	CZ81	SLC46A3:p.Arg244*/c.730C>T	NM_001135919
BRCA2	17219	BRCA2:p.Lys1026*/c.3076A>T	NM_000059
KL	300919	KL:p.Glu339fs/c.1007_1008insCTATCCCG	NM_004795
RUBCNL	CZ1823	RUBCNL:c.1330+2T>C	NM_001286761
SERPINE3	cz1364	SERPINE3:p.Leu100fs/c.294_295delCA	NM_001101320
ATP7B	1410517	ATP7B:p.Cys983*/c.2949C>A	NM_000053
UTP14C	86916	UTP14C:p.Gln522*/c.1564C>T	NM_021645
LECT1	B0119A	LECT1:p.Gln86*/c.256C>T	NM_007015
KLHL1	B3944	KLHL1:p.Arg514*/c.1540C>T	NM_020866
DIS3	9419	DIS3:c.1755+5G>T	NM_014953
DOCK9	cz0396	DOCK9:p.Gln1096*/c.3286C>T	NM_015296
HSP90AA1	B0143A	HSP90AA1:p.Gln101fs/c.302delA	NM_001017963
ZNF839	15019	ZNF839:p.Met1?/c.1A>G	NM_001267827
ZFYVE21	B284	ZFYVE21:p.Ile157Ile/c.471C>T	NM_001198953
TEX22	185119	TEX22:p.Arg9fs/c.19_20insC	NM_001195082
TEP1	1165917	TEP1:c.568-2A>C	NM_007110
OSGEP	B1644	OSGEP:p.Val18fs/c.53_57delTGGTG	NM_017807
APEX1	B1136	APEX1:p.Asp210fs/c.625_626insGA	NM_001244249
ARHGEF40	1625719	ARHGEF40:p.Trp1340*/c.4019G>A	NM_018071
OR4E1	CZ257	OR4E1:p.Ile210fs/c.629delT	NM_001317107
RBM23	B284	RBM23:p.Arg332*/c.994C>T	NM_001077351
PPP1R3E	B218	PPP1R3E:p.Lys86fs/c.256_257delAA	NM_001276318
MYH6	cz1072	MYH6:c.530+1G>A	NM_002471
NGDN	896018	NGDN:p.Pro178Pro/c.534A>G	NM_001042635
ZFHX2	86916	ZFHX2:p.Ile2079fs/c.6234delG	NM_033400
DHRS2	983219	DHRS2:p.Gln70*/c.208C>T	NM_182908
EMC9	17219	EMC9:p.Gln189fs/c.563_564dupAC	NM_016049
TGM1	B0119A	TGM1:p.Tyr267*/c.801T>G	NM_000359
TGM1	B1853	TGM1:p.Trp193*/c.579G>A	NM_000359
NFATC4	B2965	NFATC4:p.Leu89fs/c.264_277delGCTGGGCGCGGGGG	NM_001320043
HEATR5A	87917	HEATR5A:p.Lys1673fs/c.5018delA	NM_015473
SNX6	CZE1480	SNX6:c.957+4A>T	NM_152233
RALGAPA1	14916	RALGAPA1:p.Glu744*/c.2230G>T	NM_001330075
VCPKMT	14916	VCPKMT:c.570+5G>C	NM_024558
SOS2	86916	SOS2:p.Leu284fs/c.851delT	NM_006939
TIMM9	B1692Aop	TIMM9:p.Arg89*/c.265C>T	NM_001304485
C14orf39	149719	C14orf39:c.511+3A>G	NM_174978
PPP1R36	B1644	PPP1R36:p.Gln53*/c.157C>T	NM_172365
CHURC1-FNTB	B6437	CHURC1-FNTB:c.1250+4A>G	NM_001202559
PLEK2	B1136	PLEK2:p.Glu344*/c.1030G>T	NM_016445
SLC10A1	14916	SLC10A1:p.Met215fs/c.643_644delAT	NM_003049
ADAM21	CZ1163	ADAM21:p.Asp557fs/c.1669delG	NM_003813
ADAM20	87917	ADAM20:p.Thr644fs/c.1928dupG	NM_003814
ADAM20	27112	ADAM20:p.Gln571*/c.1711C>T	NM_003814
ADAM20	cz1019	ADAM20:p.Gln571*/c.1711C>T	NM_003814
PAPLN	B1853	PAPLN:p.Gln686*/c.2056C>T	NM_173462
LTBP2	cz0818	LTBP2:c.4453+4A>G	NM_000428
EIF2B2	9419	EIF2B2:p.Met203fs/c.605delA	NM_014239
ANGEL1	B6437	ANGEL1:c.1618+3A>G	NM_015305
DIO2	521719	DIO2:p.Tyr93*/c.279T>A	NM_001007023
SERPINA11	CZ2173	SERPINA11:p.Leu89fs/c.266_267delTT	NM_001080451
ADAMTS17	648816	ADAMTS17:c.2137+3G>T	NM_139057
TUBGCP5	648816	TUBGCP5:c.1371+5G>A	NM_001102610
TUBGCP5	B639	TUBGCP5:p.Lys804Lys/c.2412G>A	NM_001102610
GOLGA8R	27112	GOLGA8R:c.871+4A>G	NM_001282484
GOLGA8R	CZ257	GOLGA8R:c.871+4A>G	NM_001282484
GOLGA8H	B375	GOLGA8H:c.678+1G>A	NM_001282490
GOLGA8H	cz0028	GOLGA8H:c.1723+4A>T	NM_001282490
ARHGAP11B	B218	ARHGAP11B:p.Gln205fs/c.611delT	NM_001039841
CHRNA7	B1692Aop	CHRNA7:p.Leu282Leu/c.844C>T	NM_001190455
KATNBL1	B6504	KATNBL1:c.883-1G>T	NM_024713
NUTM1	cz0028	NUTM1:p.Arg1156fs/c.3467delG	NM_001284292
NUTM1	cz0818	NUTM1:p.Arg1156fs/c.3467delG	NM_001284292
FSIP1	cz1364	FSIP1:p.Asp71fs/c.213_214delTA	NM_001324338
BUB1B-PAK6	B0758A	BUB1B-PAK6:p.Gln502*/c.1504C>T	NM_001128628
RPAP1	149719	RPAP1:p.Trp1300*/c.3900G>A	NM_015540
TYRO3	896018	TYRO3:c.1875_1875+1insAACCTACCCCTCCAGACCCTGATCCG	NM_006293
TYRO3	B1967	TYRO3:c.1875_1875+1insAACCTACCCCTCCAGACCCTGATCCG	NM_006293
PLA2G4D	754317	PLA2G4D:p.Arg699Gln/c.2096G>A	NM_178034
GANC	B1005	GANC:p.Gln462*/c.1384C>T	NM_198141
TMEM62	B1644	TMEM62:c.618+4C>T	NM_024956
CCNDBP1	B639	CCNDBP1:p.Ala250fs/c.743_744insGA	NM_012142
EPB42	87917	EPB42:p.Met1?/c.1A>G	NM_000119
SPG11	B218	SPG11:c.1008-1G>C	NM_025137
PATL2	B6437	PATL2:p.Ser143Ser/c.429G>T	NM_001145112
TERB2	648816	TERB2:c.348+5G>C	NM_152448
GLDN	B0086	GLDN:p.Pro298fs/c.890delC	NM_181789
DMXL2	133419	DMXL2:c.213+4A>T	NM_001174116
WDR72	B1696	WDR72:p.Gln984Arg/c.2951A>G	NM_182758
UNC13C	22519	UNC13C:c.6644_6645insAAAC	NM_001080534
MNS1	578519	MNS1:p.Glu362*/c.1084G>T	NM_018365
SLTM	B2896	SLTM:c.1482-12C>T	NM_024755
ICE2	B6500	ICE2:p.Ile848Thr/c.2543T>C	NM_024611
VPS13C	B0143A	VPS13C:p.Ile996fs/c.2986delA	NM_020821
APH1B	17219	APH1B:p.Lys185fs/c.550delA	NM_031301
CSNK1G1	896018	CSNK1G1:c.1108-1G>C	NM_001329605
KBTBD13	B0868	KBTBD13:p.Asp120fs/c.359delA	NM_001101362
IGDCC4	B544	IGDCC4:c.997+5G>A	NM_020962
ZWILCH	1625719	ZWILCH:p.Gln493*/c.1477C>T	NM_017975
SMAD6	B421	SMAD6:p.Pro275Pro/c.825G>A	NM_005585
NOX5	B3663	NOX5:p.Tyr405*/c.1215C>A	NM_024505
NOX5	B1696	NOX5:p.Thr575fs/c.1717_1718insC	NM_024505
PAQR5	15019	PAQR5:c.751+1G>T	NM_001104554
THSD4	9419	THSD4:c.464+3A>G	NM_024817
HEXA	B284	HEXA:p.Gly280Ser/c.838G>A	NM_001318825
CYP1A1	181815	CYP1A1:p.Arg377*/c.1129C>T	NM_000499
CYP1A2	CZ1823	CYP1A2:p.Tyr272*/c.816T>A	NM_000761
ULK3	CZ1756	ULK3:c.959-1G>T	NM_001099436
FSD2	1605218	FSD2:p.Val244fs/c.731_732delTG	NM_001007122
FSD2	B2789	FSD2:p.Val244fs/c.731_732delTG	NM_001007122
ADAMTSL3	B375	ADAMTSL3:p.Lys116Lys/c.348G>A	NM_207517
AKAP13	B2965	AKAP13:p.Ile359fs/c.1076_1079delTAGT	NM_006738
PEX11A	CZ257	PEX11A:c.173-11C>G	NM_001271572
WDR93	615517	WDR93:c.641-6A>G	NM_020212
AP3S2	B1136	AP3S2:p.Met1?/c.3G>A	NM_005829
CRTC3	B250A	CRTC3:p.Ser243Phe/c.728C>T	NM_022769
VPS33B	CZ1823	VPS33B:p.Tyr511*/c.1533C>G	NM_018668
SNRNP25	B1040	SNRNP25:p.Arg120*/c.358C>T	NM_024571
PRM2	B0119A	PRM2:p.Arg3*/c.7C>T	NM_001286356
CACNA1H	CZ1756	CACNA1H:p.Phe1589fs/c.4764delT	NM_021098
UNKL	B1418	UNKL:p.Ala424Val/c.1271C>T	NM_001193388
PARN	cz0396	PARN:c.659+4_659+7delAGTA	NM_002582
RRN3	B6504	RRN3:p.Arg195Gly/c.583A>G	NM_018427
FOPNL	B2821	FOPNL:c.226+1G>T	NM_001304499
ABCC6	B0603	ABCC6:p.Lys1394fs/c.4182delG	NM_001171
ABCC6	B1696	ABCC6:p.Arg518*/c.1552C>T	NM_001171
IGFALS	91620	IGFALS:p.Tyr286fs/c.855_856delCT	NM_001146006
TMC7	cz2006	TMC7:p.Gln10*/c.28C>T	NM_001300732
TMC7	891819	TMC7:p.Glu729*/c.2185G>T	NM_001300732
GPRC5B	cz0396	GPRC5B:p.Leu533fs/c.1597delC	NM_001304771
GPRC5B	49814	GPRC5B:p.Trp47*/c.140G>A	NM_001304771
GPR139	B421	GPR139:p.Trp166*/c.498G>A	NM_001002911
NOXO1	1049917	NOXO1:p.Gln241*/c.721C>T	NM_172168
ACSM1	1605218	ACSM1:p.Gln528*/c.1582C>T	NM_001318890
DNAH3	B2965	DNAH3:p.Tyr2846fs/c.8537_8538delAT	NM_017539
PKD1	87917	PKD1:p.Ser3640Ser/c.10920C>T	NM_001009944
RAB26	B1853	RAB26:p.Lys65Lys/c.195G>A	NM_014353
RAB26	B1911	RAB26:c.349-1G>C	NM_014353
VWA3A	B0625	VWA3A:c.3281+5G>A	NM_173615
EEF2K	419019	EEF2K:p.Gln90*/c.268C>T	NM_013302
HBA2	B2965	HBA2:p.Asp95Gly/c.284A>G	NM_000517
CHP2	B2061	CHP2:p.Lys130fs/c.385delG	NM_022097
C16orf54	cz0061	C16orf54:p.Arg120*/c.358C>T	NM_175900
SEZ6L2	B6437	SEZ6L2:p.Thr45fs/c.132dupC	NM_001243332
ALDOA	B218	ALDOA:c.141+1G>A	NM_001243177
PRSS53	1165917	PRSS53:p.Tyr381fs/c.1139dupG	NM_001039503
PRSS36	B1853	PRSS36:p.Leu680fs/c.2039delT	NM_173502
PRSS36	cz0488	PRSS36:p.Leu422fs/c.1265delT	NM_173502
ITGAD	B1033	ITGAD:p.Thr1144fs/c.3428_3429delAC	NM_001318185
PDIA2	1049917	PDIA2:c.796-1G>A	NM_006849
PDIA2	1605218	PDIA2:c.796-1G>A	NM_006849
OR2C1	578519	OR2C1:p.Tyr257*/c.771T>A	NM_012368
CLUAP1	B1758	CLUAP1:p.Met1fs/c.1delA	NM_015041
CORO7-PAM16	49814	CORO7-PAM16:c.1044+1G>C	NM_001201479
PHKB	149719	PHKB:p.Gln657*/c.1969C>T	NM_000293
PHKB	B0100	PHKB:p.Asn732Ser/c.2195A>G	NM_000293
C16orf71	B0758A	C16orf71:p.Glu409fs/c.1223delA	NM_139170
ZNF500	86916	ZNF500:p.Arg277*/c.829C>T	NM_021646
ABCC11	133419	ABCC11:p.Arg48fs/c.143_144delGA	NM_032583
C16orf89	578519	C16orf89:p.Tyr267*/c.801C>G	NM_152459
C16orf97	B2965	C16orf97:p.Gln66*/c.196C>T	NM_001242473
LOC643802	B0143A	LOC643802:p.Lys53fs/c.159delA	NM_001207030
FTO	87917	FTO:p.Ser458*/c.1373C>A	NM_001080432
CRNDE	1625719	CRNDE:p.Met1?/c.1A>G	NM_001308963
CES1	419019	CES1:p.Gln268*/c.802C>T	NM_001025195
NUP93	B6504	NUP93:p.Asp426Asn/c.1276G>A	NM_014669
DRC7	181815	DRC7:p.Ser630fs/c.1886delC	NM_001289162
PIGQ	133419	PIGQ:p.Val31fs/c.89_104delCCGTGGTCCTGGCGGT	NM_148920
CMTM4	B3248	CMTM4:c.624-2A>G	NM_178818
NAE1	B284	NAE1:p.Arg487*/c.1459C>T	NM_001286500
KCTD19	648816	KCTD19:p.Ser300fs/c.899_900delCT	NM_001100915
DPEP3	B421	DPEP3:p.Ser257fs/c.769_770delAG	NM_022357
COG4	B6500	COG4:c.738+3A>G	NM_015386
HYDIN	B1444	HYDIN:p.Pro4857fs/c.14570delC	NM_001270974
WDR90	9419	WDR90:p.Pro1013fs/c.3032delC	NM_145294
CMTR2	22519	CMTR2:p.Ser649fs/c.1945dupT	NM_001099642
ZNF23	B1563	ZNF23:p.Met1?/c.1A>G	NM_001304493
TAT	B375	TAT:c.1125+4A>G	NM_000353
PKD1L3	B1696	PKD1L3:p.Ser770*/c.2309C>G	NM_181536
PKD1L3	B375	PKD1L3:p.Ser770*/c.2309C>G	NM_181536
HPR	B375	HPR:p.Ile189fs/c.565delA	NM_020995
PMFBP1	130221	PMFBP1:p.Glu902*/c.2704G>T	NM_031293
STUB1	B2896	STUB1:p.Gln277fs/c.819_820insCCCCTGA	NM_005861
WDR24	B1136	WDR24:p.Lys70fs/c.207_213delCAAGCCT	NM_032259
GLG1	B218	GLG1:p.Leu818Leu/c.2454G>A	NM_012201
ADAMTS18	cz0879	ADAMTS18:p.Arg256*/c.766C>T	NM_199355
CHTF18	cz0685	CHTF18:c.286+2T>C	NM_022092
OSGIN1	CZ81	OSGIN1:c.67+1_67+4delGTGA	NM_182981
MBTPS1	B4216	MBTPS1:p.Trp652*/c.1956G>A	NM_003791
MTHFSD	B1444	MTHFSD:c.124-2A>G	NM_001159378
ZNF469	754317	ZNF469:p.Ala1682fs/c.5041_5042insA	NM_001127464
ZC3H18	B1967	ZC3H18:p.Trp404fs/c.1206_1207insT	NM_001294340
SPG7	1625719	SPG7:c.2181+1G>A	NM_003119
MYH13	B3663	MYH13:p.Glu1690fs/c.5069_5070delAG	NM_003802
MYH4	17219	MYH4:p.Trp511fs/c.1531dupT	NM_017533
MYH4	1049917	MYH4:p.Val72fs/c.215_216delTG	NM_017533
MYH1	B421	MYH1:p.Ala1889Ala/c.5667G>A	NM_005963
ABR	CZ1163	ABR:p.Phe183fs/c.547_548insG	NM_001322841
DOC2B	1049917	DOC2B:p.Leu185fs/c.554_555delTC	NM_003585
NCOR1	B421	NCOR1:c.6955+3A>G	NM_006311
TRPV2	B1150	TRPV2:p.Arg369*/c.1105C>T	NM_016113
ZNF287	B382	ZNF287:p.Gln201*/c.601C>T	NM_020653
TOM1L2	754317	TOM1L2:p.Val341fs/c.1019dupT	NM_001082968
MYO15A	B1563	MYO15A:c.7967-2A>T	NM_016239
RNF112	B1644	RNF112:p.Arg624*/c.1870C>T	NM_007148
SRR	521719	SRR:p.Glu330*/c.988G>T	NM_021947
KSR1	15019	KSR1:p.Ala422Ala/c.1266G>A	NM_014238
CLUH	B218	CLUH:p.Phe576fs/c.1722_1726dupCAACT	NM_015229
NOS2	B1273A	NOS2:p.Gln652*/c.1954C>T	NM_000625
NUFIP2	91620	NUFIP2:c.2035+4A>G	NM_020772
PEX12	1165917	PEX12:p.Arg202*/c.604C>T	NM_000286
PEX12	87917	PEX12:p.Arg180*/c.538C>T	NM_000286
MYO19	B3944	MYO19:p.Val109Val/c.327G>A	NM_001163735
ACACA	B1444	ACACA:p.Tyr2336*/c.7008C>A	NM_198834
TBC1D3	cz1364	TBC1D3:p.Lys310fs/c.929delA	NM_001123391		2
ALOXE3	B375	ALOXE3:p.Phe456fs/c.1368delT	NM_001004334
TCAP	cz0685	TCAP:p.Trp22*/c.66G>A	NM_003673
TOP2A	B1563	TOP2A:p.Ala1321Ala/c.3963A>C	NM_001067
KRT26	CZ2426	KRT26:p.Arg15*/c.43C>T	NM_181539
KRTAP2-2	cz0028	KRTAP2-2:p.Cys92fs/c.272_273insTC	NM_033032
KRTAP4-12	cz0396	KRTAP4-12:p.Arg173*/c.517C>T	NM_031854
KRT31	130221	KRT31:p.Ser25fs/c.72dupC	NM_002277
KRT36	B1054	KRT36:p.Gln294*/c.880C>T	NM_003771
KRT16	419019	KRT16:p.Glu246fs/c.736delG	NM_005557
HAP1	130221	HAP1:p.Thr24fs/c.71_89delCCTGTGCACCTTCGCCCTC	NM_177977
DHX58	B1792A	DHX58:p.Ala304fs/c.909_910insACACC	NM_024119
KAT2A	1410517	KAT2A:c.2019+2T>C	NM_021078
GHDC	cz0396	GHDC:p.Val39fs/c.116delT	NM_032484
WNK4	467717	WNK4:p.Ser641Thr/c.1922G>C	NM_032387
AARSD1	722517	AARSD1:c.39+1G>T	NM_001261434
BRCA1	CZ156	BRCA1:p.Ser1389fs/c.4165_4166delAG	NM_007300
ETV4	B0625	ETV4:p.Leu280fs/c.838delC	NM_001079675
MEOX1	CZ2173	MEOX1:p.Trp218*/c.654G>A	NM_004527
KIF18B	B0711	KIF18B:p.Gln368*/c.1102C>T	NM_001265577
ACBD4	27112	ACBD4:c.503-5C>G	NM_001135705
NPEPPS	B218	NPEPPS:p.Lys471Lys/c.1413G>A	NM_006310
KAT7	B3663	KAT7:p.Val553Val/c.1659G>A	NM_007067
ENO3	CZ257	ENO3:p.Val344Val/c.1032C>A	NM_001976
SPAG9	B2821	SPAG9:c.741+5G>C	NM_001130528
OR4D1	1049917	OR4D1:p.Ser18fs/c.49delT	NM_012374
RAD51C	B218	RAD51C:p.Pro127fs/c.379_380insG	NM_058216
RAD51C	B1273A	RAD51C:c.1026+4_1026+6delAGT	NM_058216
PRR11	B6504	PRR11:p.Ser182fs/c.535_538delCAGC	NM_018304
BCAS3	cz0685	BCAS3:c.214+3A>G	NM_001099432
CCDC47	B284	CCDC47:p.Val365Leu/c.1093G>T	NM_020198
POLG2	B1853	POLG2:p.Gly327fs/c.980delG	NM_007215
LRRC37A3	B4216	LRRC37A3:p.Asp204fs/c.611delA	NM_199340
RPH3AL	B1967	RPH3AL:p.Arg289*/c.865C>T	NM_001190411
NOL11	B0319C	NOL11:p.Ser300Leu/c.899C>T	NM_015462
ABCA8	B375	ABCA8:p.Ser1191fs/c.3567_3568delCT	NM_001288985
ABCA6	1119816	ABCA6:c.1783-1G>T	NM_080284
C17orf80	cz2006	C17orf80:p.Leu302fs/c.902delC	NM_017941
CD300LD	B1136	CD300LD:p.Arg52fs/c.154delC	NM_001115152
NAT9	B2896	NAT9:c.392-1G>A	NM_001305081
TNK1	CZ156	TNK1:p.Glu555*/c.1663G>T	NM_001251902
CHRNB1	615517	CHRNB1:c.199-2A>C	NM_000747
MYO15B	CZ1756	MYO15B:p.Met510fs/c.1520_1521insG	NM_001309242
RECQL5	B1273A	RECQL5:p.Arg770*/c.2308C>T	NM_004259
GALK1	B1758	GALK1:c.794-3C>T	NM_000154
EXOC7	B2821	EXOC7:p.Leu25fs/c.73_74delCT	NM_001145297
QRICH2	B2061	QRICH2:p.Phe937fs/c.2808_2811delCTTT	NM_032134
TP53	CZ1823	TP53:p.Thr125Thr/c.375G>A	NM_000546
SYNGR2	B2789	SYNGR2:p.Met1?/c.2T>G	NM_004710
DNAH2	B4216	DNAH2:c.2979-5T>G	NM_020877
LGALS3BP	B1696	LGALS3BP:p.Trp186*/c.558G>A	NM_005567
RBFOX3	B639	RBFOX3:p.Arg135Trp/c.403C>T	NM_001082575
CCDC40	152220	CCDC40:p.Phe1044fs/c.3129delC	NM_017950
RNF213	cz0396	RNF213:c.14456-3C>T	NM_001256071
FSCN2	B2896	FSCN2:p.Gln44*/c.130C>T	NM_001077182
FSCN2	B544	FSCN2:p.Gln44*/c.130C>T	NM_001077182
RAC3	20918	RAC3:c.225+5G>A	NM_005052
DCXR	712318	DCXR:p.Asn82fs/c.243delG	NM_016286
SLC16A3	CZ257	SLC16A3:p.Leu321fs/c.937_938insCTACGGCGGGCGA	NM_001042422
TBCD	B4923G	TBCD:p.Thr861fs/c.2581delA	NM_005993
PFAS	1049917	PFAS:p.Gly1236Cys/c.3706G>T	NM_012393
SLC25A35	841517	SLC25A35:p.Arg41fs/c.121delC	NM_001320870
ANKRD30B	181815	ANKRD30B:p.Phe36fs/c.108delC	NM_001145029
ANKRD30B	B2963	ANKRD30B:c.2632-1G>A	NM_001145029
CTAGE1	39420	CTAGE1:p.Ser705fs/c.2113delT	NM_172241
EMILIN2	14916	EMILIN2:p.Gln231fs/c.691_695delCAGCA	NM_032048
CELF4	B0625	CELF4:p.Ala373Ala/c.1119G>A	NM_020180
SLC14A2	B1853	SLC14A2:p.Pro416fs/c.1247_1254delinsGATGGCTG	NM_001242692
EPG5	B4216	EPG5:c.2718+3A>G	NM_020964
DYM	CZ1823	DYM:p.Tyr247fs/c.739delT	NM_017653
ALPK2	181815	ALPK2:p.Glu1486*/c.4456G>T	NM_052947
ALPK2	49814	ALPK2:p.His170fs/c.506_509dupACCA	NM_052947
SERPINB2	B3944	SERPINB2:p.Tyr318*/c.954T>A	NM_001143818
SERPINB8	CZ2173	SERPINB8:c.169-2A>G	NM_002640
RTTN	B1150	RTTN:p.Leu1571Leu/c.4711C>T	NM_173630
SALL3	181815	SALL3:p.Ser900*/c.2699C>A	NM_171999
RBFA	CZ2173	RBFA:p.Trp264*/c.791G>A	NM_024805
COL5A3	B1792A	COL5A3:c.4782+4A>C	NM_015719
GRIN3B	139016	GRIN3B:p.Ile879fs/c.2632-1_2632insA	NM_138690
MRPL4	cz1019	MRPL4:p.Gln3*/c.7C>T	NM_015956
TMED1	1119816	TMED1:c.183+1G>A	NM_006858
ZNF844	22519	ZNF844:c.3+6T>A	NM_001136501
ZNF844	B375	ZNF844:c.3+6T>A	NM_001136501
DHPS	B0143A	DHPS:c.207+4A>C	NM_001930
FBXW9	CZ81	FBXW9:p.Arg193*/c.577C>T	NM_032301
C19orf44	B1853	C19orf44:p.Gln55*/c.163C>T	NM_032207
NWD1	B1444	NWD1:p.Arg1390*/c.4168C>T	NM_001007525
GDF15	B1696	GDF15:p.Gly206fs/c.612_613insCT	NM_004864
HAPLN4	399319	HAPLN4:p.Thr236fs/c.706delA	NM_023002
TM6SF2	73116	TM6SF2:p.Arg259Gln/c.776G>A	NM_001001524
CILP2	467717	CILP2:p.Trp930*/c.2790G>A	NM_153221
GMIP	CZ81	GMIP:p.Gln829*/c.2485C>T	NM_016573
IZUMO4	152220	IZUMO4:c.536+3A>C	NM_001039846
ZNF728	B0758A	ZNF728:p.Gln83*/c.247C>T	NM_001267716
ZNF728	B3663	ZNF728:p.Gln83*/c.247C>T	NM_001267716
TMPRSS9	17219	TMPRSS9:p.Val715fs/c.2141_2145delAGGTT	NM_182973
LMNB2	B421	LMNB2:p.Thr530Thr/c.1590G>A	NM_032737
ZNF556	B0100	ZNF556:p.Val9fs/c.23_24insC	NM_024967
C19orf12	B1479A	C19orf12:p.Gly69fs/c.204_214delCGGGGGGCTGT	NM_001031726
PEPD	CZ2173	PEPD:p.His343fs/c.1029_1030delinsCCGCTCAGGAT	NM_000285
PEPD	CZE1480	PEPD:p.Trp326*/c.977G>A	NM_000285
GRAMD1A	B218	GRAMD1A:p.Ala346fs/c.1031_1032insG	NM_001320036
TBXA2R	615517	TBXA2R:p.Trp29*/c.87G>A	NM_201636
HAUS5	CZ2426	HAUS5:p.Arg427*/c.1279C>T	NM_015302
ALKBH6	B1479A	ALKBH6:p.Arg154*/c.460C>T	NM_198867
OVOL3	B1418	OVOL3:p.Leu36Leu/c.108G>A	NM_001302757
SIPA1L3	722517	SIPA1L3:p.Lys771*/c.2311A>T	NM_015073
CATSPERG	cz0488	CATSPERG:p.Gln390*/c.1168C>T	NM_021185
CLC	27112	CLC:p.Val20fs/c.57delT	NM_001828
FCGBP	cz1364	FCGBP:p.Arg1304*/c.3910C>T	NM_003890
FCGBP	B250A	FCGBP:p.Gln105*/c.313C>T	NM_003890
MAP3K10	cz1072	MAP3K10:p.Gln367fs/c.1098delC	NM_002446
CYP2A6	578519	CYP2A6:p.Gln25*/c.73C>T	NM_000762
AXL	22519	AXL:p.Gly602Ser/c.1804G>A	NM_021913
AXL	B1696	AXL:p.Gly602Ser/c.1804G>A	NM_021913
BCKDHA	B0603	BCKDHA:c.995+1G>A	NM_000709
PSG1	181815	PSG1:p.Arg315*/c.943C>T	NM_001297773
PSG1	722517	PSG1:p.Gln185*/c.553C>T	NM_001297773
PSG1	cz0061	PSG1:p.Met1?/c.2T>A	NM_001297773
PSG7	B382	PSG7:p.Ser266fs/c.796delA	NM_002783
PSG11	419019	PSG11:p.Trp181*/c.542G>A	NM_002785
PSG4	841517	PSG4:p.Ala34fs/c.100dupG	NM_002780
SRRM5	B0758A	SRRM5:p.His118fs/c.348_349delCA	NM_001145641
SMG9	201412	SMG9:p.Gln467*/c.1399C>T	NM_019108
ZNF284	B6504	ZNF284:p.Gln235*/c.703C>T	NM_001037813
BCAM	15019	BCAM:c.602-1G>C	NM_005581
NKPD1	467717	NKPD1:c.661+5G>T	NM_198478
VASP	152220	VASP:c.911-2delA	NM_003370
GLTSCR2	B2821	GLTSCR2:p.Arg471Trp/c.1411C>T	NM_015710
ELSPBP1	1049917	ELSPBP1:p.Tyr59*/c.177C>A	NM_022142
LIG1	9419	LIG1:c.1725+1G>A	NM_000234
DHDH	cz0028	DHDH:p.Glu112fs/c.333delG	NM_014475
RUVBL2	B0868	RUVBL2:p.Tyr215Tyr/c.645C>T	NM_006666
RUVBL2	B1853	RUVBL2:p.Asp216Asn/c.646G>A	NM_006666
PPFIA3	B0603	PPFIA3:c.582_582+1insGTGT	NM_003660
CCDC155	841517	CCDC155:c.748-10G>A	NM_144688
ALDH16A1	615517	ALDH16A1:p.Ser289fs/c.864_865delCT	NM_153329
ALDH16A1	1410517	ALDH16A1:p.Gln437*/c.1309C>T	NM_153329
RPL13A	B6504	RPL13A:c.15+1G>T	NM_012423
FUZ	521719	FUZ:p.Arg284fs/c.850dupC	NM_025129
FAM71E1	B6504	FAM71E1:p.Trp6*/c.17G>A	NM_001308429
NKG7	B3248	NKG7:p.Trp28*/c.84G>A	NM_005601
SIGLEC10	B0143A	SIGLEC10:c.1822-1G>A	NM_033130
ZNF880	CZ156	ZNF880:c.12+1G>A	NM_001145434
ZNF808	524820	ZNF808:p.Gly16fs/c.44_45insAA	NM_001039886
ZNF845	B3248	ZNF845:p.Arg125*/c.373C>T	NM_001321522
DPRX	B1040	DPRX:p.Arg156*/c.466C>T	NM_001012728
TMC4	9419	TMC4:p.Trp299*/c.897G>A	NM_001145303
LILRA3	20918	LILRA3:c.958+1G>A	NM_006865
LILRA1	B1692Aop	LILRA1:p.Trp107*/c.320G>A	NM_006863
KIR2DL1	152220	KIR2DL1:p.Asn270fs/c.808delA	NM_014218
KIR2DL4	1165917	KIR2DL4:p.Trp22fs/c.60_69delinsAGTCCAAGGAC	NM_002255
DNAAF3	B1136	DNAAF3:p.Trp63*/c.189G>A	NM_001256714
C19orf70	CZ1823	C19orf70:p.Ala73fs/c.216dupC	NM_001308240
CATSPERD	87917	CATSPERD:p.Ile729fs/c.2186delT	NM_152784
ZNF256	CZE1480	ZNF256:p.Gln128fs/c.382delC	NM_005773
ZBTB45	cz0818	ZBTB45:p.Pro259fs/c.774dupA	NM_001316978
ALKBH7	B2963	ALKBH7:p.Gln149fs/c.443delC	NM_032306
SLC25A41	B0319C	SLC25A41:p.Cys228*/c.684C>A	NM_173637
SLC25A23	39420	SLC25A23:p.Tyr315*/c.945T>A	NM_024103
DENND1C	300919	DENND1C:p.Asp14fs/c.41_44delATTG	NM_024898
PNPLA6	891819	PNPLA6:p.Gln659*/c.1975C>T	NM_001166111
MISP	22519	MISP:c.1950+1G>A	NM_173481
PET100	B1644	PET100:c.138+3A>T	NM_001171155
TRAPPC5	73116	TRAPPC5:p.Cys139fs/c.416delG	NM_001042461
FCER2	B3663	FCER2:c.19+1G>A	NM_001207019
FBN3	B3248	FBN3:p.Asn1753fs/c.5256dupC	NM_001321431
MED16	B0119A	MED16:p.Gln323*/c.967C>T	NM_005481
MUC16	524820	MUC16:c.39207-1G>A	NM_024690
ZNF266	B1792A	ZNF266:p.Glu325fs/c.974_977delAATG	NM_001271314
GRHL1	983219	GRHL1:c.1592-6G>T	NM_198182
NPAS2	B1792A	NPAS2:p.Ile53Ile/c.159C>T	NM_002518
CYS1	754317	CYS1:p.Met1?/c.2T>C	NM_001037160
ZC3H8	CZ1823	ZC3H8:c.157-11T>G	NM_032494
SLC20A1	CZ156	SLC20A1:p.Glu331fs/c.984_987delAGAG	NM_005415
IL36B	cz0488	IL36B:c.392-1G>T	NM_014438
IL1RN	27112	IL1RN:p.Arg42Thr/c.125G>C	NM_173841
RABL2A	22519	RABL2A:c.410-12T>G	NM_001306160
E2F6	B2963	E2F6:c.537-8A>C	NM_198256
CFAP221	B218	CFAP221:p.Arg606*/c.1816C>T	NM_001271049
PTPN4	152220	PTPN4:p.Arg412*/c.1234C>T	NM_002830
PROC	B1040	PROC:p.Pro182fs/c.543_556delCCCTTGTGGGAGGC	NM_000312
SFT2D3	983219	SFT2D3:p.Met1?/c.2T>G	NM_032740
ACMSD	B1758	ACMSD:p.Leu90*/c.269T>G	NM_138326
R3HDM1	524820	R3HDM1:c.903+5G>A	NM_001282798
RIF1	419019	RIF1:p.Arg55Gln/c.164G>A	NM_018151
RIF1	B1054	RIF1:p.Lys1880fs/c.5637_5641delAAAAG	NM_018151
STAM2	B4216	STAM2:p.Gln522*/c.1564C>T	NM_005843
NBAS	B2789	NBAS:p.Ser230fs/c.686dupT	NM_015909
NBAS	648816	NBAS:p.Tyr66Cys/c.197A>G	NM_015909
GPD2	181815	GPD2:c.497+5G>A	NM_000408
GALNT5	181815	GALNT5:p.His374fs/c.1121_1122delAT	NM_014568
LY75-CD302	20918	LY75-CD302:p.Gln1541*/c.4621C>T	NM_001198759
LY75-CD302	B1644	LY75-CD302:p.Lys1501fs/c.4503delA	NM_001198759
LY75-CD302	1165917	LY75-CD302:p.Lys1501fs/c.4503delA	NM_001198759
LY75-CD302	712318	LY75-CD302:c.3673+3A>G	NM_001198759
LY75-CD302	149719	LY75-CD302:c.1246+1G>A	NM_001198759
IFIH1	185119	IFIH1:c.875-11A>G	NM_022168
TTC21B	B3663	TTC21B:c.795+2T>A	NM_024753
SCN7A	CZ1163	SCN7A:p.Trp610*/c.1830G>A	NM_002976
XIRP2	615517	XIRP2:p.Thr2754fs/c.8256_8257insA	NM_152381
CIR1	1410517	CIR1:c.252+2T>G	NM_004882
PDE11A	CZ81	PDE11A:c.1936-2A>T	NM_016953
KCNS3	B218	KCNS3:p.Gln446*/c.1336C>T	NM_001282428
FSIP2	B1444	FSIP2:p.Gln6074*/c.18220C>T	NM_173651
NT5C1B-RDH14	cz0879	NT5C1B-RDH14:c.300+1G>A	NM_001199104
INPP1	B1273A	INPP1:c.466+3A>C	NM_001128928
WDR35	B218	WDR35:p.Leu641*/c.1922T>G	NM_001006657
NDUFB3	B1967	NDUFB3:p.Gly70*/c.208G>T	NM_001257102
CDK15	B2963	CDK15:p.Trp284*/c.852G>A	NM_001261435
CRYGA	201412	CRYGA:p.Tyr151*/c.453C>A	NM_014617
PTH2R	B4216	PTH2R:p.Trp345*/c.1035G>A	NM_005048
UNC80	cz1364	UNC80:c.8389+5G>A	NM_032504
BARD1	B1136	BARD1:p.Gln564*/c.1690C>T	NM_000051
TTLL4	B6504	TTLL4:p.Pro663Pro/c.1989A>C	NM_014640
WNT10A	B1644	WNT10A:p.Arg128*/c.382C>T	NM_025216
ABCB6	B639	ABCB6:p.Tyr716*/c.2148C>A	NM_005689
RESP18	86916	RESP18:p.Lys146fs/c.435delG	NM_001007089
C2orf72	201412	C2orf72:p.Val179fs/c.525delG	NM_001144994
DIS3L2	CZ1756	RPE65:p.Cys216fs/c.644delC	NM_152383
PRSS56	B0868	PRSS56:p.Gly86Arg/c.256G>A	NM_001195129
CHRND	CZ1756	CHRND:p.Arg15Gln/c.44G>A	NM_001311195
NEU2	CZ1756	NEU2:p.Trp206*/c.618G>A	NM_005383
UGT1A8	521719	UGT1A8:p.Arg520*/c.1558C>T	NM_019076
MROH2A	CZ1163	MROH2A:p.Gln1313*/c.3937C>T	NM_001287395
LRRFIP1	B250A	LRRFIP1:p.Lys158fs/c.471_475delinsT	NM_001137552
COPS9	B3944	COPS9:p.Gln109*/c.325C>T	NM_138336
ANKMY1	648816	ANKMY1:p.Ile610Ile/c.1830C>T	NM_001282771
ANKMY1	B375	ANKMY1:p.Ile610Ile/c.1830C>T	NM_001282771
ANKMY1	399319	ANKMY1:c.220+5G>A	NM_001308375
FAM228A	983219	FAM228A:p.Lys54Arg/c.161A>G	NM_001040710
FAM228A	cz0818	FAM228A:p.Lys54Arg/c.161A>G	NM_001040710
ADGRF3	B0143A	ADGRF3:p.Gln746*/c.2236C>T	NM_001145168
DRC1	896018	DRC1:p.Gln303*/c.907C>T	NM_145038
OTOF	22519	OTOF:p.Arg1116*/c.3346C>T	NM_001287489
PREB	CZE1480	PREB:c.927-2A>G	NM_013388
STRN	86916	STRN:c.659+2dupT	NM_003162
THADA	419019	THADA:p.Arg1448Lys/c.4343G>A	NM_001083953
PLEKHH2	B218	PLEKHH2:p.Lys728Ile/c.2183A>T	NM_172069
PPP1R21	B544	PPP1R21:c.274-7C>G	NM_001135629
STON1-GTF2A1L	B3276	STON1-GTF2A1L:c.2235+1G>A	NM_172311
TSPYL6	399319	TSPYL6:p.Ala65fs/c.192delC	NM_001003937
EML6	185119	EML6:c.5752-1G>A	NM_001039753
PNPT1	B4923G	PNPT1:p.Val694fs/c.2080_2081delGT	NM_033109
TMEM18	B1444	TMEM18:p.Ser81Ser/c.243G>A	NM_152834
APLF	B1150	APLF:p.Gln235*/c.703C>T	NM_173545
ASPRV1	B1696	ASPRV1:p.Ser180fs/c.537delC	NM_152792
PCYOX1	cz0818	PCYOX1:p.Gln112*/c.334C>T	NM_016297
HK2	B1563	HK2:p.Arg497*/c.1489C>T	NM_000189
DNAH6	49814	DNAH6:p.Gln522*/c.1564C>T	NM_001370
TGOLN2	B0711	TGOLN2:p.Ser315*/c.944C>A	NM_001206840
KIDINS220	22519	KIDINS220:c.3585+1G>A	NM_020738
SNRNP200	B6504	SNRNP200:c.574+5G>C	NM_014014
ANKRD23	754317	ANKRD23:c.525+1G>A	NM_144994
FAM178B	B3663	FAM178B:p.Phe268fs/c.801_802delGT	NM_001122646
TASP1	9419	TASP1:c.875-1G>A	NM_017714
KAT14	B3276	KAT14:p.Leu164fs/c.491delT	NM_020536
ZNF133	CZ2426	ZNF133:p.Trp45*/c.135G>A	NM_001283005
CFAP61	cz0028	CFAP61:p.Asp1174fs/c.3520_3526delinsGA	NM_015585
TGM3	1049917	TGM3:p.Lys565fs/c.1695delG	NM_003245
TGM6	B1040	TGM6:p.Arg231*/c.691C>T	NM_198994
CST2	CZ156	CST2:p.Gln24fs/c.70delC	NM_001322
BPIFB4	185119	BPIFB4:p.Tyr139*/c.417C>G	NM_182519
BPIFA1	B1563	BPIFA1:c.666+1G>A	NM_001243193
ITPA	722517	ITPA:p.Gly123fs/c.357_358insCTCAGCAC	NM_033453
MAP1LC3A	CZ2173	MAP1LC3A:p.Gln9*/c.25C>T	NM_032514
MYH7B	B0625	MYH7B:p.Leu1287fs/c.3857_3858delCT	NM_020884
CPNE1	cz1364	CPNE1:p.Leu160fs/c.478delC	NM_003915
CNBD2	B0711	CNBD2:p.Asp63Val/c.188A>T	NM_080834
RBL1	399319	RBL1:c.157-2dupA	NM_002895
TTI1	B2789	TTI1:p.Gln521*/c.1561C>T	NM_001303457
TP53TG5	cz1019	TP53TG5:p.Arg183*/c.547C>T	NM_014477
PIGT	B1644	PIGT:c.494-2A>G	NM_015937
ZNF334	CZ257	ZNF334:p.Gln256*/c.766C>T	NM_018102
PREX1	B2061	PREX1:p.Leu782Leu/c.2346G>A	NM_020820
ARFGEF2	B0711	ARFGEF2:c.1425+5G>A	NM_006420
SLC9A8	B6437	SLC9A8:p.Phe379fs/c.1128_1129delAT	NM_001260491
RNF114	B1792A	RNF114:c.622-1G>A	NM_018683
C20orf85	73116	C20orf85:p.Gln39*/c.115C>T	NM_178456
EDN3	B375	EDN3:p.Asp190fs/c.567_568delAG	NM_207034
PHACTR3	B0603	PHACTR3:p.Arg32*/c.94C>T	NM_001199505
COL20A1	201412	COL20A1:p.Ser617fs/c.1844_1845delCT	NM_020882
ZGPAT	1625719	ZGPAT:p.Arg334*/c.1000C>T	NM_032527
ZGPAT	B1040	ZGPAT:p.Arg370*/c.1108C>T	NM_032527
USP25	20918	USP25:p.Glu935Glu/c.2805G>A	NM_001283041
NCAM2	B639	NCAM2:p.Gln22Lys/c.64C>A	NM_004540
JAM2	B0868	JAM2:c.395-2_395-1insG	NM_001270408
ADAMTS5	B1967	ADAMTS5:c.1873+5G>A	NM_007038
N6AMT1	B639	N6AMT1:p.Met1?/c.2T>A	NM_013240
URB1	130221	URB1:p.Asp547Asn/c.1639G>A	NM_014825
MORC3	B2789	MORC3:p.Gln697fs/c.2087_2088insA	NM_015358
DSCR3	B0143A	DSCR3:c.811+1G>A	NM_006052
PSMG1	CZE1480	PSMG1:c.135-2A>G	NM_003720
PFKL	615517	PFKL:p.Met1?/c.2T>G	NM_002626
TSPEAR	B1696	TSPEAR:p.Glu624*/c.1870G>T	NM_144991
TSPEAR	841517	TSPEAR:p.Arg197*/c.589C>T	NM_144991
KRTAP12-2	419019	KRTAP12-2:p.Ser129fs/c.384delC	NM_181684
MCM3AP	399319	MCM3AP:c.3735-3C>A	NM_003906
GAB4	130221	GAB4:p.Asn479fs/c.1436dupA	NM_001037814
BID	cz1072	BID:p.Met1?/c.2T>C	NM_001196
MICAL3	CZ257	MICAL3:p.Gln1607*/c.4819C>T	NM_015241
CLTCL1	cz0028	CLTCL1:c.1783-1G>A	NM_007098
LZTR1	cz1364	LZTR1:p.Arg210*/c.628C>T	NM_006767
ZNF280A	B1418	ZNF280A:p.Arg167*/c.499C>T	NM_080740
RGL4	cz0685	RGL4:p.His285fs/c.851_852insC	NM_001329424
RGL4	cz1364	RGL4:p.His285fs/c.851_852insC	NM_001329424
CRYBB3	cz0488	CRYBB3:p.Ala149Val/c.446C>T	NM_004076
GRK3	978519	GRK3:p.Ser284*/c.851C>A	NM_005160
CHEK2	B284	CHEK2:p.Thr367fs/c.1100del	NM_007194
ZMAT5	20918	ZMAT5:p.Arg58Ser/c.174G>T	NM_001003692
ZMAT5	399319	ZMAT5:p.Arg58Ser/c.174G>T	NM_001003692
SEC14L2	CZ2426	SEC14L2:p.Lys18fs/c.54delG	NM_012429
INPP5J	B0603	INPP5J:p.Arg282*/c.844C>T	NM_001284285
LIMK2	B639	LIMK2:p.Gly140Gly/c.420C>T	NM_001031801
DEPDC5	B250A	DEPDC5:p.Glu101Val/c.302A>T	NM_001242896
DEPDC5	CZ1163	DEPDC5:c.414-3C>G	NM_001242896
FBXO7	B1040	FBXO7:c.417+1G>T	NM_012179
MFNG	cz0061	MFNG:p.Gln85Gln/c.255G>A	NM_002405
MFNG	201412	MFNG:p.Gln85Gln/c.255G>A	NM_002405
MFNG	B544	MFNG:p.Gln85Gln/c.255G>A	NM_002405
GCAT	CZ81	GCAT:p.Met1?/c.1A>G	NM_001171690
MICALL1	CZ156	MICALL1:c.195+1G>A	NM_033386
CSNK1E	91620	CSNK1E:p.Arg309*/c.925C>T	NM_001894
TTLL12	133419	TTLL12:p.Arg442*/c.1324C>T	NM_015140
EFCAB6	cz0818	EFCAB6:p.Ser442*/c.1325C>A	NM_022785
EFCAB6	841517	EFCAB6:p.Ile415fs/c.1244_1247delTCAA	NM_022785
EFCAB6	99610	EFCAB6:p.Ile415fs/c.1244_1247delTCAA	NM_022785
EFCAB6	B1273A	EFCAB6:p.Ile415fs/c.1244_1247delTCAA	NM_022785
PARVB	cz2006	PARVB:p.Ser256Leu/c.767C>T	NM_001003828
GRAMD4	181815	GRAMD4:c.717+5G>A	NM_015124
CPT1B	B1150	CPT1B:p.Gln93*/c.277C>T	NM_001145135
RABL2B	CZ156	RABL2B:p.Met99Val/c.295A>G	NM_001130923
TBC1D23	B2896	TBC1D23:c.1687+1G>A	NM_001199198
LNP1	B0711	LNP1:p.His81fs/c.236_237insATCGTCTGACCGTC	NM_001085451
CD96	14916	CD96:p.Val10fs/c.26_29delCTGT	NM_198196
PHLDB2	CZ1756	PHLDB2:p.Ala870Val/c.2609C>T	NM_001134438
C3orf52	9419	C3orf52:p.Ser140Leu/c.419C>T	NM_024616
SLC9C1	B0758A	SLC9C1:p.Cys975fs/c.2922_2923delAT	NM_183061
NEPRO	B1033	NEPRO:p.Leu107fs/c.318_319delCC	NM_015412
SPICE1	B3248	SPICE1:p.Val41Ile/c.121G>A	NM_144718
GRAMD1C	CZ1756	GRAMD1C:p.Leu489*/c.1466T>A	NM_017577
ADPRH	152220	ADPRH:p.Arg97fs/c.286delG	NM_001125
ADPRH	648816	ADPRH:p.Arg97fs/c.286delG	NM_001125
MAATS1	B284	MAATS1:p.Thr340_Val345delinsIle/c.1019-33_1033delTAGAGATAGTCATGGAGGTATGTTTTATTTCAGCAATCAGAAAACTTG	NM_033364
MAATS1	B284	MAATS1:p.Gly379fs/c.1135_1136insT	NM_033364
LRRC58	B3276	LRRC58:p.Leu262fs/c.785_786delTC	NM_001099678
POLQ	CZE1480	POLQ:p.Tyr948fs/c.2843delA	NM_199420
SLC15A2	B1033	SLC15A2:p.Thr511Thr/c.1533C>T	NM_021082
SEMA5B	B1033	SEMA5B:p.Ser137fs/c.409dupA	NM_001256347
SNX4	B1005	SNX4:p.Ala206Val/c.617C>T	NM_003794
ROPN1B	cz2006	ROPN1B:p.Ser45fs/c.132_144delGTCCCGTGGAGAG	NM_001012337
SLC41A3	754317	SLC41A3:c.195+4C>T	NM_001008487
MCM2	cz0028	MCM2:p.Arg581*/c.1741C>T	NM_004526
KIAA1257	cz1072	KIAA1257:p.Cys31*/c.93T>A	NM_020741
EFCC1	99610	EFCC1:p.Val503fs/c.1505_1506insG	NM_024768
EFCC1	B0868	EFCC1:p.Val503fs/c.1505_1506insG	NM_024768
IFT122	CZ257	IFT122:p.Leu36Leu/c.108G>A	NM_052985
RHO	9419	RHO:p.Met1?/c.1A>G	NM_000539
COL6A6	B250A	COL6A6:p.Ile1079fs/c.3227_3228delAC	NM_001102608
ACKR4	cz0488	ACKR4:p.Ile215fs/c.634delC	NM_016557
TMEM108	754317	TMEM108:p.Leu235fs/c.704_732delinsCACCCCCAGGA	NM_001136469
PCCB	cz0488	PCCB:c.1026+5G>C	NM_001178014
CNTN6	B0319C	CNTN6:p.Ser419fs/c.1245_1246insA	NM_001289080
ESYT3	615517	ESYT3:c.1086+1G>A	NM_001322831
PLS1	9419	PLS1:p.Arg53Arg/c.159C>T	NM_001145319
PCOLCE2	B0603	PCOLCE2:c.83+1G>A	NM_013363
HLTF	983219	HLTF:c.627+1G>A	NM_001318935
EIF2A	B2789	EIF2A:p.Asp138Tyr/c.412G>T	NM_032025
SELT	B6500	SELT:p.Arg194*/c.580C>T	NM_016275
IGSF10	cz0818	IGSF10:p.Arg772*/c.2314C>T	NM_178822
IGSF10	73116	IGSF10:p.Trp756*/c.2268G>A	NM_178822
AADAC	B1005	AADAC:p.Leu40fs/c.119_120delTG	NM_001086
SSR3	B1273A	SSR3:p.Thr101fs/c.300delG	NM_001308197
MLF1	B1033	MLF1:p.Gly91Gly/c.273C>T	NM_001195432
GFM1	cz0028	RPE65:p.Ser249fs/c.747-2_748delAGTC	NM_001308164
BCHE	B2789	BCHE:p.Phe146fs/c.435_436insG	NM_000055
KLHL24	39420	KLHL24:p.Val575fs/c.1719_1720delAG	NM_017644
HTR3C	521719	HTR3C:p.Thr179fs/c.533_537delTCACC	NM_130770
RTP2	cz0028	RTP2:p.Gln128*/c.382C>T	NM_001004312
IL1RAP	B0100	IL1RAP:p.Asn239fs/c.711delA	NM_001167931
ATP13A5	B3276	ATP13A5:p.His513fs/c.1537delC	NM_198505
ATP13A5	524820	ATP13A5:p.Cys183fs/c.549_550delTG	NM_198505
LSG1	B382	LSG1:p.Ala532Ala/c.1596G>A	NM_018385
LSG1	B2963	LSG1:p.Gln20*/c.58C>T	NM_018385
MUC4	B1479A	MUC4:p.Thr4334fs/c.12999delG	NM_018406
MUC4	B284	MUC4:p.Thr4334fs/c.12999delG	NM_018406
ZDHHC19	B1150	ZDHHC19:c.146+1G>A	NM_001039617
EFHB	B1033	EFHB:p.Lys803fs/c.2408delA	NM_144715
EFHB	CZ1163	EFHB:p.Lys803fs/c.2408delA	NM_144715
FBXL2	cz2006	FBXL2:p.Arg156*/c.466C>T	NM_012157
PDCD6IP	B3944	PDCD6IP:p.Lys246fs/c.736_737delAA	NM_001256192
ARPP21	CZ2426	ARPP21:c.546-6T>G	NM_001267619
VILL	cz0818	VILL:c.1321-2A>T	NM_015873
SLC22A13	133419	SLC22A13:p.Met111fs/c.329_341delATATGGGCTGGGA	NM_004256
SLC22A14	B0758A	SLC22A14:p.Leu528*/c.1583T>A	NM_001320033
SCN5A	201412	SCN5A:p.Leu316Pro/c.947T>C	NM_001099404
MYRIP	B2965	MYRIP:p.Trp17*/c.50G>A	NM_001284425
ULK4	B6504	ULK4:p.Val1013Val/c.3039C>T	NM_017886
HHATL	891819	HHATL:p.His354fs/c.1060_1096delCACATTGGTGGGGAGCATTCCGCTGTGATCCCAGAGC	NM_020707
FAM198A	201412	FAM198A:p.Gln460*/c.1378C>T	NM_001129908
ANO10	CZ257	ANO10:p.Met142fs/c.424dupA	NM_018075
TOPAZ1	1165917	TOPAZ1:p.Gln199*/c.595C>T	NM_001145030
KIF15	CZ1823	KIF15:p.Asn1020fs/c.3058delA	NM_020242
LARS2	524820	LARS2:p.Asp340Asn/c.1018G>A	NM_015340
CCDC12	15019	CCDC12:p.Lys45Lys/c.135G>A	NM_144716
COL7A1	99610	COL7A1:p.Pro1940Pro/c.5820G>A	NM_000094
CELSR3	cz2006	CELSR3:p.Leu1206fs/c.3616dupC	NM_001407
NCKIPSD	cz0396	NCKIPSD:p.Ser587Ser/c.1761C>T	NM_016453
NICN1	49814	NICN1:p.Ser89fs/c.267_270delTGAG	NM_032316
AMIGO3	B6504	AMIGO3:p.Cys223fs/c.661_671delTTGCCTTGCGA	NM_198722
RNF123	B1273A	RNF123:c.3644-5C>G	NM_022064
RBM6	B0143A	RBM6:p.Arg862Ser/c.2586G>T	NM_005777
SEMA3B	B1696	SEMA3B:p.Arg195*/c.583C>T	NM_001290061
HYAL2	181815	HYAL2:p.Ala20fs/c.58delG	NM_003773
ABHD14B	CZ1756	ABHD14B:p.Met1?/c.2T>C	NM_001146314
POC1A	B1040	POC1A:c.981+2dupT	NM_015426
DNAH1	712318	DNAH1:c.11958+5G>C	NM_015512
STAB1	185119	STAB1:p.Val1339fs/c.4008delA	NM_015136
GNL3	1410517	GNL3:p.Arg90fs/c.258_262delAGAAA	NM_014366
TMEM110-MUSTN1	1605218	TMEM110-MUSTN1:p.Pro293Pro/c.879C>T	NM_001198974
SFMBT1	B2896	SFMBT1:p.Arg815fs/c.2441dupC	NM_016329
CCDC66	B0100	CCDC66:c.2761-9T>G	NM_001141947
ABHD6	185119	ABHD6:p.Arg244*/c.730C>T	NM_001320126
FHIT	B2963	FHIT:c.104-6C>G	NM_001166243
MTMR14	B1563	MTMR14:c.1769+1_1769+2insT	NM_001077525
CRELD1	B1150	CRELD1:p.Gln320fs/c.959delA	NM_001031717
BANK1	9419	BANK1:p.Asn735fs/c.2201delA	NM_017935
BANK1	B2789	BANK1:p.Asn735fs/c.2201delA	NM_017935
PPA2	467717	PPA2:p.Ser313Ser/c.939G>A	NM_176869
MCUB	B0100	MCUB:p.Asp116fs/c.347-19_353delCATGATGTTTTTCTTTCAGATGGCAA	NM_017918
CFI	B421	CFI:p.Ala258Thr/c.772G>A	NM_001318057
LARP7	B1967	LARP7:p.Ile583fs/c.1746_1747insA	NM_001267039
ABHD18	B1150	ABHD18:c.934+1G>A	NM_001319305
ELF2	B1692Aop	ELF2:p.Ala564fs/c.1689_1702delAGCTATTGCCCTTC	NM_201999
ZNF330	B1054	ZNF330:p.Arg47Lys/c.140G>A	NM_014487
SH3D19	B1692Aop	SH3D19:p.Pro89fs/c.263dupC	NM_001009555
FAM160A1	B1418	FAM160A1:c.1227-3T>G	NM_001109977
TMEM154	99610	TMEM154:c.364+2T>C	NM_152680
ASIC5	139016	ASIC5:c.40+5G>A	NM_017419
TDO2	CZ1756	TDO2:p.Arg159*/c.475C>T	NM_005651
BST1	978519	BST1:c.791+1G>T	NM_004334
PALLD	300919	PALLD:p.Arg287*/c.859C>T	NM_001166108
CBR4	B1696	CBR4:p.Gln145*/c.433C>T	NM_032783
NEK1	1605218	NEK1:p.Lys915*/c.2743A>T	NM_001199397
TACC3	B1054	TACC3:p.His212fs/c.617_618insCAGGACAGAGTCC	NM_006342
CENPU	B4923G	CENPU:p.Arg329Pro/c.986G>C	NM_024629
CYP4V2	B1911	CYP4V2:p.Gly134*/c.400G>T	NM_207352
POLN	722517	POLN:c.1179+1G>A	NM_181808
PI4K2B	cz0685	PI4K2B:p.Val73fs/c.213delG	NM_018323
NOP14	1410517	NOP14:p.Met1?/c.3G>A	NM_001291978
TLR1	896018	TLR1:p.Lys166*/c.496A>T	NM_003263
N4BP2	1625719	N4BP2:p.Glu268fs/c.798_799insA	NM_018177
ATP10D	1605218	ATP10D:p.Ile1071fs/c.3213delA	NM_020453
ATP10D	B3944	ATP10D:p.Leu1095fs/c.3282delT	NM_020453
TXK	B1040	TXK:p.His219fs/c.656_657delAC	NM_003328
CYTL1	39420	CYTL1:p.Ala15fs/c.43dupG	NM_018659
SRD5A3	B1758	SRD5A3:p.Phe318fs/c.947_951delTTTTG	NM_024592
EVC	201412	EVC:p.Glu488*/c.1462G>T	NM_153717
UGT2B4	B250A	UGT2B4:p.Val313fs/c.934_937dupATGG	NM_021139
GRSF1	B2821	GRSF1:p.Arg288*/c.862C>T	NM_002092
SORCS2	891819	SORCS2:p.Arg183Gln/c.548G>A	NM_020777
AFM	B544	AFM:p.Gln25fs/c.71_72insA	NM_001133
PPEF2	978519	PPEF2:p.Leu283fs/c.847_848delCT	NM_006239
CCDC158	B1563	CCDC158:p.Met1110fs/c.3328dupA	NM_001042784
SHROOM3	524820	SHROOM3:p.Ser1852Ser/c.5556G>A	NM_020859
FGF5	B1444	FGF5:p.Arg134*/c.400C>T	NM_004464
PTPN13	754317	PTPN13:c.6760+4A>C	NM_080685
HERC5	B0319C	HERC5:c.2277+4A>G	NM_016323
DGKQ	B4216	DGKQ:p.Leu501fs/c.1501_1502delCT	NM_001347
PAM	39420	PAM:p.Gly148Asp/c.443G>A	NM_001319943
EPB41L4A	578519	EPB41L4A:p.Ser632Leu/c.1895C>T	NM_022140
GRAMD3	B4216	GRAMD3:c.248+2T>C	NM_001146319
ACSL6	978519	ACSL6:c.1507+5G>A	NM_001009185
P4HA2	cz1072	P4HA2:p.Phe431Phe/c.1293C>T	NM_001142599
DNAH5	B639	DNAH5:p.Pro3606fs/c.10815delT	NM_001369
DNAH5	cz1019	DNAH5:p.Glu2232*/c.6694G>T	NM_001369
TMCO6	B6500	TMCO6:p.Gln69*/c.205C>T	NM_001300980
PCDHA4	978519	PCDHA4:p.Trp24*/c.72G>A	NM_018907
PCDHA8	201412	PCDHA8:p.Glu107*/c.319G>T	NM_018911
PCDHA8	9419	PCDHA8:p.Gly163fs/c.487delG	NM_018911
PCDHGA1	185119	PCDHGA1:p.Leu74fs/c.220delC	NM_018912
PCDHGA5	152220	PCDHGA5:p.Ser470fs/c.1406_1407delTC	NM_018918
PCDH1	B218	PCDH1:p.Arg1161*/c.3481C>T	NM_032420
NDFIP1	B375	NDFIP1:p.Asp95Asn/c.283G>A	NM_030571
NDFIP1	22519	NDFIP1:p.Asp95Asn/c.283G>A	NM_030571
GPR151	CZ2173	GPR151:p.Tyr27*/c.81C>A	NM_194251
PDE6A	B0100	PDE6A:p.Gly844fs/c.2531delG	NM_000440
ANXA6	524820	ANXA6:c.1138+2T>C	NM_001155
GLRA1	B6500	GLRA1:c.1059+1G>A	NM_001146040
FAM114A2	149719	FAM114A2:c.630+3A>G	NM_001317993
GALNT10	648816	GALNT10:p.Arg210*/c.628C>T	NM_198321
KIF4B	891819	KIF4B:p.Tyr102*/c.306C>A	NM_001099293
SGCD	CZ2426	SGCD:p.Arg192Thr/c.575G>C	NM_000337
FNDC9	B0086	FNDC9:p.Pro203fs/c.602_605dupATGC	NM_001001343
MARCH11	39420	MARCH11:p.Ser10fs/c.28dupA	NM_001102562
PANK3	B1033	PANK3:p.Leu263*/c.788T>A	NM_024594
DOCK2	B218	DOCK2:c.3756+3A>G	NM_004946
SFXN1	1410517	SFXN1:p.Met1?/c.3G>A	NM_001322978
RGS14	1410517	RGS14:c.1127+4A>T	NM_006480
ZFP62	B0086	ZFP62:p.Cys43fs/c.129delT	NM_001172638
BTNL8	cz0061	BTNL8:p.Gly17Arg/c.49G>A	NM_001040462
OR2V1	B1033	OR2V1:p.Val44fs/c.130delG	NM_001258283
PRDM9	B3944	PRDM9:p.Trp105*/c.315G>A	NM_001310214
DROSHA	B0711	DROSHA:p.Leu1212fs/c.3633delG	NM_013235
CAPSL	cz0879	CAPSL:c.138-2A>C	NM_001042625
SEPP1	578519	SEPP1:p.Cys307*/c.921T>A	NM_001093726
MRPS30	B1418	MRPS30:c.602-3_602-2insA	NM_016640
PARP8	B0319C	PARP8:c.518+4A>G	NM_001178055
CEP72	B0758A	CEP72:p.Glu284fs/c.843_847delCGGAG	NM_018140
ARHGEF28	B6437	ARHGEF28:p.Arg1535fs/c.4602delC	NM_001080479
AP3B1	133419	AP3B1:c.3131+5G>T	NM_003664
THBS4	841517	THBS4:c.88+4A>C	NM_003248
SPZ1	B0319C	SPZ1:p.Asn402fs/c.1200_1201insCTTA	NM_032567
ZDHHC11	B3663	ZDHHC11:p.Met1?/c.2T>G	NM_024786
BRD9	B1005	BRD9:c.268-2A>G	NM_023924
RHOBTB3	B1967	RHOBTB3:c.1282+2T>C	NM_014899
ERAP2	B4923G	ERAP2:p.Gln480*/c.1438C>T	NM_001130140
LIX1	73116	LIX1:p.Cys83*/c.249C>A	NM_153234
HACE1	181815	HACE1:c.923+5G>A	NM_020771
AIM1	B1054	AIM1:p.Lys108fs/c.320delG	NM_001624
ELOVL2	B1054	ELOVL2:p.Lys276*/c.826A>T	NM_017770
SLC22A16	1605218	SLC22A16:p.Cys148*/c.444T>A	NM_033125
GTF3C6	B0603	GTF3C6:p.Met1?/c.2T>C	NM_138408
RPF2	152220	RPF2:c.596+5G>A	NM_032194
NT5DC1	B4923G	NT5DC1:p.Glu268Lys/c.802G>A	NM_152729
TRAPPC3L	B2963	TRAPPC3L:p.Arg7*/c.19C>T	NM_001139444
ZUFSP	86916	ZUFSP:p.Arg504*/c.1510C>T	NM_145062
DCBLD1	722517	DCBLD1:p.Tyr98fs/c.291_292insT	NM_173674
MAN1A1	B0603	MAN1A1:p.Glu522fs/c.1566_1567delAG	NM_005907
TBC1D32	185119	TBC1D32:p.Asn282fs/c.846_850delTCCTA	NM_152730
EPB41L2	cz0488	EPB41L2:p.Asp620fs/c.1859delA	NM_001431
HBS1L	B0868	HBS1L:p.Glu331*/c.991G>T	NM_001145207
ECT2L	1165917	ECT2L:p.Tyr448*/c.1344C>A	NM_001077706
TXLNB	91620	TXLNB:c.516+1G>A	NM_153235
PEX3	B2965	PEX3:p.Arg53*/c.157C>T	NM_003630
FUCA2	B1136	FUCA2:p.Glu365*/c.1093G>T	NM_032020
ZC2HC1B	754317	ZC2HC1B:p.Arg147*/c.439C>T	NM_001013623
PLAGL1	B3276	PLAGL1:p.Leu252fs/c.748_752dupAACGG	NM_001080951
ADGB	B639	ADGB:p.Lys362*/c.1084A>T	NM_024694
SASH1	B2789	SASH1:p.Arg1171*/c.3511C>T	NM_015278
LRP11	CZ81	LRP11:p.Met1?/c.2T>C	NM_032832
PLEKHG1	B1967	PLEKHG1:p.Arg67*/c.199C>T	NM_001329798
SYNE1	87917	SYNE1:p.Ser7328fs/c.21983_21984delinsCTTT	NM_182961
NOX3	419019	NOX3:p.His475fs/c.1422delT	NM_015718
SYTL3	615517	SYTL3:p.Ala383fs/c.1144_1145insT	NM_001242384
IGF2R	B1444	IGF2R:p.Tyr51fs/c.150-12_154delCTTCCTTTCCAGTTATA	NM_000876
LPA	B382	LPA:p.Pro1542fs/c.4624_4625delCC	NM_005577
PARK2	cz2006	PARK2:c.534+4A>G	NM_004562
PACRG	cz0396	PACRG:p.Gly91fs/c.267delG	NM_152410
AFDN	754317	AFDN:p.Arg84Arg/c.252A>G	NM_001291964
SMOC2	B544	SMOC2:c.670+1G>T	NM_022138
NUP153	CZ2173	NUP153:c.1215+3G>C	NM_001278209
KDM1B	B2896	KDM1B:p.Tyr577*/c.1731T>A	NM_153042
CDKAL1	615517	CDKAL1:c.517+3A>T	NM_017774
SLC17A1	524820	SLC17A1:p.Leu321fs/c.961_967delTTATCAG	NM_005074
HIST1H1A	cz0061	HIST1H1A:p.Val175fs/c.523_524delGT	NM_005325
HIST1H2AB	578519	HIST1H2AB:p.Arg30*/c.88C>T	NM_003513
HIST1H4F	cz1019	HIST1H4F:p.Met1?/c.1A>G	NM_003540
HIST1H4G	B0319C	HIST1H4G:p.Lys17fs/c.48delC	NM_003547
BTN3A3	B0625	BTN3A3:p.Arg112*/c.334C>T	NM_006994
BTN2A1	cz1364	BTN2A1:p.Val402fs/c.1200delG	NM_007049
HIST1H2AG	B1967	HIST1H2AG:p.Glu57*/c.169G>T	NM_021064
PRSS16	B250A	PRSS16:p.Asp217fs/c.645_646insCT	NM_005865
HLA-G	891819	HLA-G:p.Gln250*/c.748C>T	NM_002127
GTF2H4	cz1019	GTF2H4:p.Cys41fs/c.120_121delAT	NM_001517
HLA-B	B1033	HLA-B:p.Trp23*/c.69G>A	NM_005514		5
GPANK1	B3663	GPANK1:p.Arg315*/c.943C>T	NM_001199237
VWA7	B0143A	VWA7:p.Glu791*/c.2371G>T	NM_025258
HSPA1L	B639	HSPA1L:p.Val22fs/c.64dupG	NM_005527
SKIV2L	891819	SKIV2L:p.Gln784*/c.2350C>T	NM_006929
TNXB	B6504	TNXB:p.His2059Gln/c.6177C>G	NM_019105
TAP2	B0868	TAP2:p.Gln545Arg/c.1634A>G	NM_000544
PSMB8	B0711	PSMB8:p.Pro36fs/c.107_108delCT	NM_004159
PNPLA1	B1479A	PNPLA1:p.Arg246*/c.736C>T	NM_001145717
ETV7	B6504	ETV7:p.Arg254*/c.760C>T	NM_016135
RAB44	B375	RAB44:c.2898+1G>A	NM_001257357
DNAH8	99610	DNAH8:p.Gln462*/c.1384C>T	NM_001206927
KIF6	130221	KIF6:p.Ala376fs/c.1124dupT	NM_145027
TREML2	1119816	TREML2:p.Glu35fs/c.104delA	NM_024807
CUL7	cz0818	CUL7:c.148+1G>C	NM_001168370
ABCC10	B6437	ABCC10:p.Gly1369Ser/c.4105G>A	NM_001198934
PLA2G7	CZ1823	PLA2G7:p.Gln287*/c.859C>T	NM_001168357
MEP1A	cz0818	MEP1A:p.Thr705Thr/c.2115G>A	NM_005588
ADGRF2	1119816	ADGRF2:p.Gln80*/c.238C>T	NM_153839
PKHD1	B4923G	PKHD1:p.Gln4048*/c.12142C>T	NM_138694
GSTA5	B1853	GSTA5:p.Leu65fs/c.194delT	NM_153699
LRRC1	99610	LRRC1:p.Gly114Arg/c.340G>A	NM_018214
FAM83B	524820	FAM83B:c.445-2delA	NM_001010872
COL21A1	B0603	COL21A1:p.Tyr109fs/c.325_329delTACTT	NM_001318751
DST	73116	DST:p.Arg2308*/c.6922C>T	NM_001723
PHF3	B0758A	RPE65:p.Thr2904fs/c.8711_8718delCATGCAGA	NM_001292009
CAGE1	cz2006	CAGE1:c.2298+2T>G	NM_001170692
SLC17A5	39420	SLC17A5:p.Leu447fs/c.1335_1336delAA	NM_012434
CD109	891819	CD109:c.4163-2A>G	NM_133493
DSP	754317	DSP:p.Met1?/c.1A>G	NM_004415
IMPG1	983219	IMPG1:p.Leu608Leu/c.1824G>T	NM_001563
MEI4	1625719	MEI4:p.Tyr305fs/c.909_910insAGTT	NM_001282136
IBTK	B2789	IBTK:p.Arg1302*/c.3904C>T	NM_015525
C6orf163	891819	C6orf163:p.His101fs/c.300_301delAC	NM_001010868
CFAP206	27112	CFAP206:p.Glu485*/c.1453G>T	NM_001031743
ORC3	521719	ORC3:c.428-1G>A	NM_181837
MDN1	B2965	MDN1:p.Ser3992fs/c.11975_11987delGTGACAAGGAAGA	NM_014611
MDN1	896018	MDN1:p.Arg3886*/c.11656C>T	NM_014611
POP7	185119	POP7:p.Arg123fs/c.367delC	NM_005837
MUC17	B1692Aop	MUC17:p.Tyr3780fs/c.11336delT	NM_001040105
IFT22	B421	IFT22:p.Cys57fs/c.168delC	NM_022777
COL26A1	B1150	COL26A1:p.Arg337*/c.1009C>T	NM_001278563
ORC5	9419	ORC5:c.553+3A>G	NM_002553
CDHR3	20918	CDHR3:p.Val408Val/c.1224G>A	NM_152750
WNT2	524820	WNT2:p.Met1?/c.1A>G	NM_003391
POT1	B3276	POT1:c.1163+3_1163+6delGAGT	NM_015450
METTL2B	CZ2426	METTL2B:p.Arg354*/c.1060C>T	NM_018396
KCP	B1040	KCP:c.575-1G>A	NM_001135914
TTC26	86916	TTC26:p.Arg121Gln/c.362G>A	NM_024926
NDUFB2	B639	NDUFB2:p.Gln54*/c.160C>T	NM_004546
BRAF	B1967	BRAF:p.Arg362*/c.1084C>T	NM_004333
WEE2	181815	WEE2:c.758+6T>A	NM_001105558
MGAM	578519	MGAM:c.982+3A>G	NM_004668
TAS2R39	cz1364	TAS2R39:p.Tyr135*/c.405C>G	NM_176881
EPHA1	B1444	EPHA1:p.Arg590*/c.1768C>T	NM_005232
TAS2R41	B1696	TAS2R41:p.Arg82*/c.244C>T	NM_176883
OR2A12	B0603	OR2A12:p.Cys96*/c.288C>A	NM_001004135
OR2A42	cz0061	OR2A42:p.Arg130*/c.388C>T	NM_001001802		2
TPK1	841517	TPK1:c.115+1G>T	NM_022445
ZNF783	cz0028	ZNF783:p.Gln27fs/c.76delC	NM_001195220
SSPO	B0086	SSPO:p.Thr699fs/c.2094_2102delinsAGACCCTGCATG	NM_198455
ATP6V0E2	B1792A	ATP6V0E2:p.Ala94Ala/c.282C>T	NM_001289990
TMEM176A	39420	TMEM176A:p.Thr92fs/c.274delA	NM_018487
ASIC3	149719	ASIC3:p.Met1?/c.2T>C	NM_020321
CHPF2	983219	CHPF2:p.Gly713fs/c.2136_2137delAG	NM_019015
NUB1	B1696	NUB1:p.Tyr236*/c.708C>G	NM_001243351
ISPD	B421	ISPD:p.Phe379fs/c.1137delT	NM_001101426
ANKMY2	CZ2173	ANKMY2:p.Arg268*/c.802A>T	NM_020319
SNX13	86916	SNX13:p.Thr95Met/c.284C>T	NM_015132
MACC1	cz1364	MACC1:p.Glu716fs/c.2146_2153delGAACTTAT	NM_182762
BRAT1	B3248	BRAT1:p.Gln438fs/c.1313_1314delAG	NM_152743
NFE2L3	419019	NFE2L3:p.His439fs/c.1313_1316delCTCA	NM_004289
IQCE	CZ1756	IQCE:c.1608+1G>C	NM_001287499
TAX1BP1	20918	TAX1BP1:p.Leu578fs/c.1733_1734delTT	NM_006024
CPVL	300919	CPVL:c.169+1G>T	NM_019029
NME8	B2965	NME8:c.454+1G>A	NM_016616
VPS41	B3944	VPS41:c.1695+4A>G	NM_014396
SDK1	17219	SDK1:p.Trp1398*/c.4193G>A	NM_152744
POLM	cz1364	POLM:p.Arg229Trp/c.685C>T	NM_001284330
POLM	181815	POLM:p.Ala98fs/c.290dupC	NM_001284330
POLD2	B2821	POLD2:p.Arg144Gln/c.431G>A	NM_006230
POLD2	99610	POLD2:p.Arg144Gln/c.431G>A	NM_006230
RADIL	B2789	RADIL:c.2500-2A>G	NM_018059
GBAS	15019	GBAS:c.618-3C>G	NM_001483
PHKG1	B1418	PHKG1:p.Met1?/c.2T>C	NM_001258459
TYW1	1119816	TYW1:p.Lys249fs/c.742_745delAGAA	NM_018264
COL28A1	B2789	COL28A1:p.Gly285Gly/c.855G>A	NM_001037763
UPK3B	712318	UPK3B:p.Asp174fs/c.519delA	NM_182684
CCDC146	CZ1163	CCDC146:c.986+4A>C	NM_020879
MAGI2	CZ2426	MAGI2:p.Arg766Gln/c.2297G>A	NM_012301
MAGI2	133419	MAGI2:p.Glu252Lys/c.754G>A	NM_012301
SEMA3C	73116	SEMA3C:p.Ser329Gly/c.985A>G	NM_006379
GRM3	cz0488	GRM3:p.Arg465*/c.1393C>T	NM_000840
PEX1	cz1364	PEX1:p.Met1?/c.3G>A	NM_001282678
CALCR	99610	CALCR:p.Arg355Gln/c.1064G>A	NM_001164737
PON1	1165917	PON1:p.Trp194*/c.582G>A	NM_000446
PDK4	9419	PDK4:p.Val130fs/c.388delG	NM_002612
TECPR1	cz0488	TECPR1:c.2690+1G>A	NM_015395
BUD31	cz1364	BUD31:c.384+3A>G	NM_003910
CPSF4	B1696	CPSF4:p.Trp207*/c.620G>A	NM_001318161
CYP3A7-CYP3A51P	B639	CYP3A7-CYP3A51P:c.1253+2T>G	NM_001256497
ATP6V1C1	cz0488	ATP6V1C1:c.572+1G>T	NM_001695
RP1L1	B6500	RP1L1:p.Glu1771*/c.5311G>T	NM_178857
TBC1D31	B6504	TBC1D31:p.Asp189Gly/c.566A>G	NM_145647
TATDN1	891819	TATDN1:p.Asn67Ser/c.200A>G	NM_001317889
TATDN1	cz1072	TATDN1:c.138+1G>A	NM_001317889
MROH5	B0758A	MROH5:p.Met1?/c.2T>C	NM_207414
LY6D	CZ81	LY6D:p.Ala107fs/c.318delC	NM_003695
TOP1MT	B1418	TOP1MT:p.Pro382Pro/c.1146G>C	NM_052963
GSDMD	86916	GSDMD:p.Ala332Ala/c.996G>A	NM_001166237
GSDMD	B0086	GSDMD:p.Ala332Ala/c.996G>A	NM_001166237
SCRIB	B1479A	SCRIB:c.787+6T>C	NM_182706
PARP10	300919	PARP10:c.2767+4A>G	NM_001317895
WDR97	cz0818	WDR97:c.250-1G>A	NM_001316309
WDR97	B1692Aop	WDR97:c.4078-2A>G	NM_001316309
KIFC2	722517	KIFC2:p.Gln551*/c.1651C>T	NM_145754
MTMR7	B1967	MTMR7:p.Arg448*/c.1342C>T	NM_004686
KBTBD11	B639	KBTBD11:p.Asp318fs/c.947_948insG	NM_014867
MYOM2	cz0879	MYOM2:p.Arg1343Cys/c.4027C>T	NM_003970
C8orf58	B1911	C8orf58:p.Asp38fs/c.112_113delGA	NM_001013842
TNFRSF10D	B1853	TNFRSF10D:p.Pro50Pro/c.150G>A	NM_003840
TNFRSF10A	B6504	TNFRSF10A:p.Cys261fs/c.780_783delCTGT	NM_003844
ADAM28	B1136	ADAM28:c.1830+1G>A	NM_014265
ADAM28	CZ1823	ADAM28:p.Met727fs/c.2179-4_2183delTCAGATGAG	NM_014265
PTK2B	cz0396	PTK2B:p.Pro860Leu/c.2579C>T	NM_004103
NUGGC	cz0818	NUGGC:c.711+3A>G	NM_001010906
TEX15	B0119A	TEX15:p.Gln2323fs/c.6966_6967delTC	NM_031271
FUT10	B0758A	FUT10:p.Arg440*/c.1318C>T	NM_032664
ADGRA2	CZE1480	ADGRA2:p.Ser1116fs/c.3339_3340insCCCCCACCGGGGAGGGG	NM_032777
PLAT	B1418	PLAT:p.Asp122His/c.364G>C	NM_000930
TDRP	467717	TDRP:p.Asp179fs/c.536_539delATAG	NM_175075
PRKDC	B2061	PRKDC:c.1776+4A>G	NM_006904
MRPL15	B1040	MRPL15:p.Arg77*/c.229C>T	NM_014175
SDCBP	B1563	SDCBP:c.33+1G>A	NM_001007068
CA8	cz0488	CA8:p.Val182Val/c.546G>T	NM_001321837
DEFA6	1165917	DEFA6:p.Tyr79*/c.237T>G	NM_001926
PREX2	181815	PREX2:p.Asp685Asn/c.2053G>A	NM_024870
C8orf34	B6437	C8orf34:c.1404+6T>A	NM_052958
USP17L1	1605218	USP17L1:p.Leu237*/c.710T>A	NM_001256873
TRPA1	712318	TRPA1:p.Arg1050Gln/c.3149G>A	NM_007332
TMEM70	B639	TMEM70:p.Glu241fs/c.718_721delAAAG	NM_017866
CRISPLD1	CZ2173	CRISPLD1:p.Arg55fs/c.160delA	NM_031461
MRPS28	B544	MRPS28:p.Glu109*/c.325G>T	NM_014018
LRRCC1	CZ2173	LRRCC1:c.376+2T>G	NM_033402
CNGB3	130221	CNGB3:c.1480+5G>A	NM_019098
CNGB3	201412	RPE65:p.Arg274fs/c.819_826delCAGACTCC	NM_019098
NBN	B639	NBN:p.Ile63fs/c.188delT	NM_002485
DPY19L4	B1273A	DPY19L4:c.1632+1G>T	NM_181787
MTERF3	B250A	MTERF3:p.Leu156fs/c.466_467delCT	NM_015942
POP1	cz1364	POP1:p.Ala677Gly/c.2030C>G	NM_001145860
CCDC180	CZ81	CCDC180:p.Met1199fs/c.3592_3593insC	NM_020893
HEMGN	B1444	HEMGN:p.Tyr323*/c.969C>G	NM_018437
INVS	B1696	INVS:p.Trp188*/c.564G>A	NM_014425
INVS	841517	INVS:c.1235-1G>C	NM_014425
SMC2	86916	SMC2:p.Gln817Gln/c.2451G>A	NM_001042550
TXNDC8	B1033	TXNDC8:p.Gln50*/c.148C>T	NM_001003936
MUSK	99610	MUSK:c.1586+2T>C	NM_005592
C9orf84	39420	C9orf84:p.Trp1294*/c.3882G>A	NM_173521
RGS3	978519	RGS3:p.Ala18fs/c.49delG	NM_144489
TNC	B2061	TNC:p.Asn287Ser/c.860A>G	NM_002160
TRIM32	14916	TRIM32:p.Ala424fs/c.1267delG	NM_001099679
CDK5RAP2	149719	CDK5RAP2:p.Met1661fs/c.4982delT	NM_018249
MPDZ	B1911	MPDZ:p.Leu400fs/c.1197dupA	NM_003829
PTGES	578519	PTGES:c.210-2A>T	NM_004878
GPR107	cz0488	GPR107:c.1707-2A>G	NM_001136557
HMCN2	1165917	HMCN2:p.Arg3699fs/c.11094delG	NM_001291815
HMCN2	cz0685	HMCN2:p.Gln4037*/c.12109C>T	NM_001291815
SURF1	B1967	SURF1:p.Arg192fs/c.574_575insCTGC	NM_003172
ADAMTS13	cz0488	ADAMTS13:p.Glu1382fs/c.4142_4143insA	NM_139025
COL5A1	B1563	COL5A1:p.Ala1086Ala/c.3258G>A	NM_000093
GPSM1	B2789	GPSM1:c.974+5G>A	NM_001145638
SDCCAG3	B1054	SDCCAG3:p.Arg262fs/c.784_799delAGGCACCTGCGGACGC	NM_001039707
AGPAT2	B6504	AGPAT2:p.Glu229*/c.685G>T	NM_006412
RABL6	841517	RABL6:p.Arg286fs/c.850_851insT	NM_001173989
MAMDC4	CZ81	MAMDC4:c.2107-3C>G	NM_206920
STPG3	B1418	STPG3:p.Arg117*/c.349C>T	NM_001256699
NELFB	cz1364	NELFB:p.Thr514Thr/c.1542G>A	NM_015456
C9orf66	B1273A	C9orf66:p.Val276fs/c.825dupT	NM_152569
EQTN	B1418	EQTN:p.Asn58fs/c.173dupA	NM_020641
KIAA1161	B1033	KIAA1161:p.Ala616fs/c.1846dupG	NM_020702
KIAA1161	B3276	KIAA1161:p.Ala616fs/c.1846dupG	NM_020702
LOC730098	CZ2426	LOC730098:p.Gln64fs/c.190delC	NM_001320037
FANCG	B1853	FANCG:p.Arg548*/c.1642C>T	NM_004629
GRHPR	B375	GRHPR:p.Arg96His/c.287G>A	NM_012203
AK3	B1644	AK3:p.Gln221*/c.661C>T	NM_016282
TMEM2	B639	TMEM2:p.Ser1229fs/c.3684delG	NM_013390
TMC1	1625719	TMC1:p.Trp588*/c.1764G>A	NM_138691
SPATA31E1	87917	SPATA31E1:p.Gly295fs/c.884_894delGCCTGGGGTGC	NM_178828
SPATA31C2	B2821	SPATA31C2:p.Leu326fs/c.976_977delCT	NM_001166137
SECISBP2	B1853	SECISBP2:p.Met1?/c.1A>G	NM_001282689
SPTLC1	cz1072	SPTLC1:p.Arg239Trp/c.715C>T	NM_001281303
ECM2	CZ2426	ECM2:p.Arg644Gln/c.1931G>A	NM_001393
PHF2	185119	PHF2:p.Tyr321Tyr/c.963C>T	NM_005392
XKRX	99610	XKRX:p.Arg30fs/c.88delC	NM_212559
ZMAT1	17219	ZMAT1:p.Gln536*/c.1606C>T	NM_001011657
GPRASP1	B6504	GPRASP1:p.Trp910*/c.2729G>A	NM_001099410
RAB40AL	139016	RAB40AL:p.Pro4fs/c.8delC	NM_001031834
H2BFWT	521719	H2BFWT:p.Ala141fs/c.418_421dupATGG	NM_001002916
CXorf57	B1911	CXorf57:c.1978+1G>A	NM_018015
NUP62CL	B2965	NUP62CL:p.Ser7*/c.20C>G	NM_017681
VSIG1	300919	VSIG1:p.Ala297fs/c.878_879insAAGGAAT	NM_001170553
DOCK11	B6437	DOCK11:c.3775-2A>G	NM_144658
LONRF3	B1033	LONRF3:p.Glu7*/c.19G>T	NM_001031855
ACTRT1	B6500	ACTRT1:p.Ter377fs/c.1125delC	NM_138289
XPNPEP2	891819	XPNPEP2:p.Trp118fs/c.351_357delCTGGACT	NM_003399
CCDC160	cz1364	CCDC160:p.Gly276*/c.826G>T	NM_001101357
SAGE1	B639	SAGE1:p.Lys822fs/c.2459_2460insA	NM_018666
MAP7D3	185119	MAP7D3:p.Lys64*/c.190A>T	NM_024597
MAP7D3	B3944	MAP7D3:p.Ser13fs/c.38delG	NM_024597
GABRE	B3248	GABRE:p.Tyr133*/c.399C>A	NM_004961
PNCK	49814	PNCK:p.Gln55fs/c.161dupC	NM_001039582
MAP7D2	B1563	MAP7D2:c.719-2A>G	NM_001168465
GYG2	1119816	GYG2:c.930+2T>G	NM_003918
DMD	152220	DMD:p.Glu2733fs/c.8198_8199delAG	NM_004006
ARAF	B1040	ARAF:p.Phe451fs/c.1351_1352delTT	NM_001256196
GAGE12J	22519	GAGE12J:p.Arg4Pro/c.11G>C	NM_001098406
ALAS2	CZ1163	ALAS2:c.182-3_182-2insCCACCTTAAGGCAACAAAGGCTGGAGG	NM_000032
ERCC6L	B375	ERCC6L:p.Tyr1200fs/c.3599_3600delAT	NM_017669
ABCA4	B218	ABCA4:p.Trp663*/c.1988G>A	NM_000350
GXYLT1	B0100	GXYLT1:p.Leu223fs/c.668dupT	NM_173601
PSME2	B1853	PSME2:p.Met78Ile/c.234G>A	NM_002818
FAH	B6437	FAH:p.Gly337Ser/c.1009G>A	NM_000137
GDPD3	B1758	GDPD3:p.Arg160Gly/c.478C>G	NM_024307
EDEM1	B0119A	EDEM1:p.Gly65Trp/c.193G>T	NM_014674
PKLR	27112	PKLR:p.Gly332Ser/c.994G>A	NM_000298
PADI6	712318	PADI6:p.Pro433Leu/c.1298C>T	NM_207421
USH2A	B4216	USH2A:p.Arg303His/c.908G>A	NM_206933
FH	1625719	FH:p.Lys477dup/c.1431_1433dupAAA	NM_000143
TRIM63	B284	TRIM63:p.Ile130Met/c.390C>G	NM_032588
ADPRHL2	615517	ADPRHL2:p.Val335Gly/c.1004T>G	NM_017825
MUTYH	B4216	MUTYH:p.Arg182Cys/c.544C>T	NM_001128425
POMGNT1	cz1019	POMGNT1:p.Arg605Ser/c.1813C>A	NM_001243766
ABCA4	B1136	ABCA4:p.Glu1087Lys/c.3259G>A	NM_000350
ABCA4	B1040	ABCA4:p.Phe655Cys/c.1964T>G	NM_000350
ABCA4	B0711	ABCA4:p.Gly65Glu/c.194G>A	NM_000350
CWF19L1	149719	CWF19L1:p.Arg222Gln/c.665G>A	NM_018294
OAT	648816	OAT:p.Pro417Leu/c.1250C>T	NM_000274
HOGA1	B0100	HOGA1:p.Arg97Cys/c.289C>T	NM_138413
ACAD8	39420	ACAD8:p.Ala320Thr/c.958G>A	NM_014384
ABCC8	712318	ABCC8:p.Arg1394His/c.4181G>A	NM_001287174
ABCC8	B1273A	ABCC8:p.Lys1337Asn/c.4011G>C	NM_001287174
TH	1605218	TH:p.Thr494Met/c.1481C>T	NM_199292
KCNQ1	B1273A	KCNQ1:p.Gly119Arg/c.355G>C	NM_000218
PYGM	B1563	PYGM:p.Val456Met/c.1366G>A	NM_005609
DNHD1	B6504	DNHD1:p.Arg1854Cys/c.5560C>T	NM_144666
UCP3	CZ156	UCP3:p.Arg70Trp/c.208C>T	NM_003356
MYO7A	39420	MYO7A:p.Thr2109Ile/c.6326C>T	NM_000260
POLR3B	B1479A	POLR3B:p.Val523Glu/c.1568T>A	NM_018082
ACADS	86916	ACADS:p.Arg272His/c.815G>A	NM_000017
RCBTB1	B1644	RCBTB1:p.His325Tyr/c.973C>T	NM_018191
ATP7B	841517	ATP7B:p.Thr991Met/c.2972C>T	NM_000053
ATP7B	B0086	ATP7B:p.Thr991Met/c.2972C>T	NM_000053
ATP7B	87917	ATP7B:p.Met769Val/c.2305A>G	NM_000053
OSGEP	B2821	OSGEP:p.Cys110Arg/c.328T>C	NM_017807
ANG	CZ1756	ANG:p.Pro21Ser/c.61C>T	NM_001097577
MTHFS	B6500	MTHFS:p.Arg145Gln/c.434G>A	NM_006441
POLG	B0868	POLG:p.Arg943His/c.2828G>A	NM_001126131
POLG	B1005	POLG:p.Thr914Pro/c.2740A>C	NM_001126131
POLG	B2896	POLG:p.Arg309His/c.926G>A	NM_001126131
ABCC6	cz1019	ABCC6:p.Gly755Arg/c.2263G>A	NM_001171
PKD1	73116	PKD1:p.Val849Met/c.2545G>A	NM_001009944
VPS35	20918	VPS35:p.Leu774Met/c.2320C>A	NM_018206
VPS35	841517	VPS35:p.Leu774Met/c.2320C>A	NM_018206
SLC12A3	181815	SLC12A3:p.Met581Thr/c.1742T>C	NM_000339
CNGB1	B1696	CNGB1:p.Arg765His/c.2294G>A	NM_001297
SCO1	cz0396	SCO1:p.Gly132Ser/c.394G>A	NM_004589
G6PC	1119816	G6PC:p.Arg83Cys/c.247C>T	NM_000151
COL1A1	1605218	COL1A1:p.Ala331Val/c.992C>T	NM_000088
ENO3	B4216	ENO3:p.Glu187Lys/c.559G>A	NM_001976
ACADVL	86916	ACADVL:p.Arg655Cys/c.1963C>T	NM_001270447
SGSH	B3944	SGSH:p.Ser66Trp/c.197C>G	NM_000199
PCYT2	B1005	PCYT2:p.His244Tyr/c.730C>T	NM_001184917
GCDH	348620	GCDH:p.Ala421Val/c.1262C>T	NM_000159
BCKDHA	cz2006	BCKDHA:p.Arg297Cys/c.889C>T	NM_000709
AGXT	1605218	AGXT:p.Ile244Thr/c.731T>C	NM_000030
SLC3A1	cz1019	SLC3A1:p.Arg452Trp/c.1354C>T	NM_000341
PIGT	20918	PIGT:p.Val528Met/c.1582G>A	NM_015937
HLCS	B375	HLCS:p.Glu2Lys/c.4G>A	NM_000411
TMPRSS3	1165917	TMPRSS3:p.Met448Thr/c.1343T>C	NM_024022
CBS	B382	CBS:p.Val320Ala/c.959T>C	NM_000071
CECR1	1410517	CECR1:p.Gly47Ala/c.140G>C	NM_001282225
TMPRSS6	B3663	TMPRSS6:p.Asp512Asn/c.1534G>A	NM_001289000
ARSA	521719	ARSA:p.Pro428Leu/c.1283C>T	NM_000487
CASR	cz1364	CASR:p.Arg690His/c.2069G>A	NM_001178065
BCHE	1119816	BCHE:p.Gly143Asp/c.428G>A	NM_000055
BCHE	B0143A	BCHE:p.Gly143Asp/c.428G>A	NM_000055
BCHE	B2965	BCHE:p.Gly143Asp/c.428G>A	NM_000055
MCCC1	B250A	MCCC1:p.Arg385Ser/c.1155A>C	NM_020166
MASP1	cz1072	MASP1:p.Thr644Met/c.1931C>T	NM_139125
CLDN16	B218	CLDN16:p.Leu151Phe/c.453G>T	NM_006580
NGLY1	cz0396	NGLY1:p.Tyr342Cys/c.1025A>G	NM_018297
SCN5A	B0119A	SCN5A:p.Arg1512Trp/c.4534C>T	NM_001099404
SCN11A	B1273A	SCN11A:p.Leu1158Pro/c.3473T>C	NM_001287223
CC2D2A	B1692Aop	CC2D2A:p.Arg1518Gln/c.4553G>A	NM_001080522
WFS1	B1479A	WFS1:p.Arg457Ser/c.1371G>T	NM_001145853
GNRHR	B0086	GNRHR:p.Arg139His/c.416G>A	NM_000406
HINT1	B4216	HINT1:p.Arg37Pro/c.110G>C	NM_005340
HARS2	CZ1756	HARS2:p.Arg480His/c.1439G>A	NM_012208
SLC26A2	B1479A	SLC26A2:p.Cys653Ser/c.1957T>A	NM_000112
SLC26A2	B544	SLC26A2:p.Cys653Ser/c.1957T>A	NM_000112
SNCB	9419	SNCB:p.Pro123His/c.368C>A	NM_001001502
SLC45A2	B1644	SLC45A2:p.Val506Val/c.1518C>T	NM_016180
POLH	cz1364	POLH:p.Thr692Ala/c.2074A>G	NM_006502
AARS2	99610	AARS2:p.Asp512His/c.1534G>C	NM_020745
TFR2	521719	TFR2:p.Gly792Arg/c.2374G>A	NM_003227
SLC26A4	521719	SLC26A4:p.Val138Phe/c.412G>T	NM_000441
ATP6V0A4	CZ2173	ATP6V0A4:p.Arg449Cys/c.1345C>T	NM_020632
EGFR	B0319C	EGFR:p.Gly428Asp/c.1283G>A	NM_005228
ASL	B0119A	ASL:p.Val178Met/c.532G>A	NM_000048
ABCB4	B1005	ABCB4:p.Ser320Phe/c.959C>T	NM_018849
RAD21	39420	RAD21:p.Pro298Ala/c.892C>G	NM_006265
CYP11B1	B3944	CYP11B1:p.Val316Met/c.946G>A	NM_000497
CYP11B1	B284	CYP11B1:p.Trp116Gly/c.346T>G	NM_000497
FGFR1	B1273A	FGFR1:p.Met563Thr/c.1688T>C	NM_001174067
TMEM67	B0119A	TMEM67:p.Cys615Arg/c.1843T>C	NM_153704
TMEM67	cz0396	TMEM67:p.Cys615Arg/c.1843T>C	NM_153704
MUSK	99610	MUSK:p.Gly789Ser/c.2365G>A	NM_005592
POMT1	139016	POMT1:p.Gly722Arg/c.2164G>A	NM_007171
CEP78	B3276	CEP78:p.Leu150Ser/c.449T>C	NM_001098802
G6PD	CZ2426	G6PD:p.Arg111His/c.332G>A	NM_000402
SENP6	B1792A	SENP6:p.Asn892Tyr /c.2676A>T	NM_015571
STAMBP	B1758	unidentified	NM_213622
MMP8	B1911	MMP8:c.1294+1G>A	NM_213622
SPG11	B1033	SPG11:del37-39	NM_213622
OGFOD1	B0319C	OGFOD1:c.1409-14_1409-9delTTTTCT	NM_018233
IFIH1	B0086	IFIH1:c.1641+1G>C	NM_022168
CLTB	cz1364	CLTB:c.187+1delG	NM_007097
LY75-CD302	B4216	LY75-CD302:del30-31	NM_001198759
MS4A6A	B1054	MS4A6A:c.634-249A>G	NM_152851
CNTNAP3	B375	CNTNAP3:c.1478-4496A>G	NM_033655
SP100	201412	SP100:c.1546+1G>A	NM_001080391
TFDP2	17219	unidentified	NM_213622
SLC9A8	cz1019	unidentified	NM_213622
DHPS	cz0685	DHPS:c.1014+1G>A	NM_001930
PIGN	cz0685	unidentified	NM_213622
LY6E	181815	LY6E:c.52+4A>G	NM_001127213
FKBP3	87917	FKBP3:c.210+3_210+6delGAGT	NM_002013
FKBP3	cz0396	FKBP3:c.210+3_210+6delGAGT	NM_002013
KNTC1	B0086	unidentified	NM_213622
KIAA1328	B0100	unidentified	NM_213622
LIAS	B0100	LIAS:c.609-116A>G	NM_006859
CEP85L	B0100	unidentified	NM_213622
ATRIP	B218	ATRIP:del10-13	NM_130384
ZNF544	B0603	ZNF544:del5-6	NM_001320767
PEX2	B0868	PEX2:c.331+125T>C	NM_000318
PEX2	B2061	PEX2:c.331+125T>C	NM_000318
EFCAB13	B6437	AFCAB13:c.1945+4_1945+7delAGTG	NM_152347
TSPAN17	cz0685	TSPAN17:c.286-6C>G	NM_012171
TSPAN17	B1853	TSPAN17:c.286-6C>G	NM_012171
BAIAP2L2	cz1019	PLA2G6:c.2034+355G>A	NM_025045
ABCA7	B1150	ABCA7:c.67-1G>A	NM_019112
ENGASE	B4923G	ENGASE:c.873-1G>A	NM_001042573
MAN2B2	B6500	MAN2B2:c.2702-3A>G	NM_015274
PCDH15	983219	PCDH15:del whole gene	NM_001142771
DNHD1	cz1072	DNHD1:del13-14	NM_144666
TMPRSS12	201412	TMPRSS12:del3-4	NM_182559
CCDC77	B1033	CCDC77:del4-8	NM_032358
BCO1	B0100	BCO1:del6-7	NM_017429
MYH1	1165917	MYH1:del1-22	NM_005963
MYH2	1165917	MYH2:del23-34	NM_001100112
ACAD11	B0625	ACAD11:del18-19	NM_032169
ACAD11	B1792A	ACAD11:del18-19	NM_032169
NMBR	CZ1823	NMBR:del2-3	NM_002511
SERPINA	cz0028	SERPINA7:del whole gene	NM_000354
AFF2	cz1364	AFF2:del 6	NM_002025
CHEK2	B2821	CHEK2:del9-10	NM_007194
CHEK2	615517	CHEK2:del9-10	NM_007194
ARHGAP44+ELAC2	B2061	ARHGAP44:dup5-20 + ELAC2:dup24-5	NM_014859		6
CHEK2	B375	CHEK2:c.1461+2301G>T	NM_007194
CHEK2	39420	CHEK2:c.1009-118_1009-87del32insC	NM_007194
ANKRD65	B6536	ANKRD65:p.His152fs/c.434_446dupACTGGGCCGCTGC	NM_001243535
AMPD1	B7876	AMPD1:p.Arg595*/c.1783C>T	NM_000036
TSACC	B7876	TSACC:p.Asn52fs/c.153_154insA	NM_001304826
NDUFS2	B6536	NDUFS2:p.Lys404Lys/c.1212G>A	NM_004550
COQ8A	B7876	COQ8A:p.Pro602Leu/c.1805C>T	NM_020247
TMBIM1	B7849	TMBIM1:p.Arg100*/c.298C>T	NM_001321427
C3orf38	B6536	C3orf38:p.Gln78fs/c.233_234delAG	NM_173824
CORIN	B7876	CORIN:p.Trp674*/c.2021G>A	NM_006587
TBCK	B7876	TBCK:p.Pro751fs/c.2252delC	NM_001163435
DDX60L	B7802	DDX60L:p.Gln112*/c.334C>T	NM_001012967
WDR17	B7876	WDR17:p.Pro1228fs/c.3678_3679delCT	NM_170710
ARSB	B7802	ARSB:p.Ile223Val/c.667A>G	NM_000046
KIAA0825	B7876	KIAA0825:p.Arg583*/c.1747C>T	NM_001145678
CHSY3	B7802	CHSY3:p.Leu491fs/c.1469delT	NM_175856
FCHSD1	B7858	FCHSD1:p.Asn525fs/c.1572delC	NM_033449
GPR151	B6536	GPR151:p.Val46fs/c.137_140delTCTG	NM_194251
GJB7	B7858	GJB7:p.Tyr110fs/c.329_330delAT	NM_198568
DDO	B7849	DDO:p.Arg285*/c.853C>T	NM_003649
LAMA2	B7876	LAMA2:c.2451-2A>G	NM_000426
NUP43	B7876	NUP43:c.638+2dupT	NM_198887
TTLL2	B7876	TTLL2:p.Lys68Lys/c.204G>A	NM_031949
PMS2	B7849	PMS2:p.Met1?/c.2T>A	NM_000535
RECQL4	B7849	RECQL4:p.Gln880fs/c.2636_2638delinsTT	NM_004260
SNAPC3	B7802	SNAPC3:p.Glu119fs/c.356_357delAA	NM_001039697
MUSK	B6536	MUSK:c.658+1G>A	NM_005592
ASCC1	B7858	ASCC1:p.Arg322fs/c.966_971delinsTATA	NM_001198799
PKD2L1	B7849	PKD2L1:p.Leu138*/c.413T>G	NM_016112
IFITM10	B7858	IFITM10:p.Arg181*/c.541C>T	NM_001170820
CCDC86	B7802	CCDC86:p.Arg9*/c.25C>T	NM_024098
SPRYD3	B7802	SPRYD3:p.Glu193*/c.577G>T	NM_032840
MARS	B6536	MARS:c.415-5C>G	NM_004990
IRAK3	B7858	IRAK3:p.Arg97*/c.289C>T	NM_007199
DUSP6	B7849	DUSP6:p.Asn189Ser/c.566A>G	NM_001946
P2RX2	B7802	P2RX2:p.Gly311fs/c.924_925insATCA	NM_170683
NIN	B7849	NIN:p.Arg438*/c.1312C>T	NM_020921
PKD1L3	B6536	PKD1L3:p.Arg754*/c.2260C>T	NM_181536
MYH4	B7849	MYH4:p.Thr1730fs/c.5188delA	NM_017533
SLC6A16	B6536	SLC6A16:p.Arg653*/c.1957C>T	NM_014037
IDH3B	B7858	IDH3B:p.Arg361*/c.1081C>T	NM_006899
CDS2	B7849	CDS2:p.Phe139fs/c.416_422delTCTTCTA	NM_003818
SGK2	B7876	SGK2:p.Lys99fs/c.295_296delAA	NM_016276
BCR	B7876	BCR:p.Val1094fs/c.3274_3275insCCGG	NM_004327
MICALL1	B7802	MICALL1:p.Ala66fs/c.196-11_197delCACCACCCCAGGC	NM_033386
SAMM50	B7802	SAMM50:p.Glu10fs/c.27delG	NM_015380
CHEK2	B6536	CHEK2:p.Thr367fs/c.1100del	NM_007194
MSH2	B7876	MSH2:del7	NM_000251
ATM	B0868	ATM:p.Pro1296Ser/c.3886C>T	NM_000051
BRIP1	CZ1823	BRIP1: del2	NM_032043
BARD1	185119	BARD1:p.Tyr533Phe/c.1598A>T	NM_000051
ANKRD16	B7802	ANKRD16:c.849+361C>T	NM_001009941
HERC2	B6536	HERC2:del10-18	NM_004667

## Sheet: S4_otherOCpts_PRS&survival
Supplementary Table S4: Additional cohorts of late-onset OC patients included for the PRS and survival analyses
Late-onset patients ID	Survival (years)	Vital status	Histology	GPV in HBOPC Gene 1	GPV in HBOPC Gene 2	Age at diagnosis	ANALYSIS	Analysis-Note	Stage
late-onset OC 1	1.97399	deceased	NA	0	0	67.8604	survival
late-onset OC 2	4.4052	deceased	other	BRCA1	0	62.6721	survival
late-onset OC 3	11.6715	deceased	other	0	0	57.8508	survival
late-onset OC 4	12.1095	alive	BTO	0	0	59.9343	survival
late-onset OC 5	1.16359	deceased	EOC undifferentiated	BRCA1	0	38.8611	survival
late-onset OC 6	6.19576	deceased	other	BRCA2	0	50.9624	survival
late-onset OC 7	29.191	alive	EOC endom	0	0	34.319	survival
late-onset OC 8	1.90281	deceased	NA	0	0	69.6263	survival
late-onset OC 9	31.4908	deceased	NA	PALB2	0	51.7207	survival
late-onset OC 10	8.92813	deceased	EOC endom	0	0	38.0205	survival
late-onset OC 11	4.31211	deceased	other	BRCA1	0	35.447	survival
late-onset OC 12	20.6489	deceased	EOC ser LG	0	0	32.3559	survival
late-onset OC 13	3.22519	deceased	other	0	0	33.2758	survival
late-onset OC 14	4.846	deceased	EOC mucin	ATM	0	60.8186	survival/PRS	85 histology- and stage-matched late-onset OC patients older 40 years at the age of OC diagnosis	IB
late-onset OC 15	26.9514	deceased	EOC mucin	0	0	53.3415	survival/PRS	85 histology- and stage-matched late-onset OC patients older 40 years at the age of OC diagnosis	IA
late-onset OC 16	2.74333	deceased	other	0	0	57.6427	survival
late-onset OC 17	23.2936	alive	EOC ser	0	0	39.666	survival
late-onset OC 18	24.8789	alive	EOC mucin	MSH2	0	38.3819	survival
late-onset OC 19	7.64408	deceased	EOC mucin	0	0	37.0869	survival
late-onset OC 20	10.8063	deceased	EOC ser	RAD51D	0	36.7721	survival
late-onset OC 21	2.07803	deceased	NA	0	0	34.9459	survival
late-onset OC 22	1.70842	deceased	EOC undifferentiated	0	0	50.653	survival
late-onset OC 23	23.6742	alive	other	0	0	32.9637	survival
late-onset OC 24	33.5852	alive	NA	0	0	31.5729	survival
late-onset OC 25	21.963	alive	NA	0	0	35.1047	survival
late-onset OC 26	4.48186	deceased	EOC ser HG	BRCA1	0	40.2683	survival
late-onset OC 27	9.61259	deceased	NA	0	0	42.5818	survival
late-onset OC 28	21.6318	alive	EOC ser HG	BRCA2	0	55.102	survival
late-onset OC 29	8.71458	deceased	EOC ser HG	BRCA1	0	40.5311	survival
late-onset OC 30	14.8994	deceased	EOC ser HG	BRCA1	0	41.3415	survival
late-onset OC 31	9.72758	deceased	EOC ser HG	0	0	34.8665	survival
late-onset OC 32	6.66393	deceased	other	BRCA1	0	74.2998	survival
late-onset OC 33	17.5387	deceased	NA	BRCA1	MLH1	42.3546	survival
late-onset OC 34	5.36071	deceased	EOC ser HG	0	0	34.9897	survival
late-onset OC 35	20.3422	alive	EOC ser HG	BRCA2	0	49.4812	survival
late-onset OC 36	22.6338	alive	BTO	0	0	37.8207	survival
late-onset OC 37	8.10404	deceased	EOC mucin	BRCA2	0	56.1506	survival/PRS	85 histology- and stage-matched late-onset OC patients older 40 years at the age of OC diagnosis	IA
late-onset OC 38	7.12936	deceased	other	BRCA1	BRCA2	48.6982	survival
late-onset OC 39	23.5072	alive	other	0	0	33.1718	survival
late-onset OC 40	2.99521	deceased	EOC ser LG	0	0	49.5852	survival
late-onset OC 41	10.2834	deceased	EOC ser HG	BRCA2	0	54.6886	survival
late-onset OC 42	5.55784	deceased	EOC endom	BRCA1	0	43.3977	survival
late-onset OC 43	7.50992	deceased	EOC ser HG	BRCA2	0	45.5633	survival
late-onset OC 44	29.0815	alive	EOC ser HG	BRCA1	0	45.807	survival
late-onset OC 45	5.42642	deceased	other	CHEK2	0	57.7139	survival
late-onset OC 46	33.8426	alive	EOC ser	0	0	34.9897	survival
late-onset OC 47	28.9637	alive	EOC ser	0	0	31.6057	survival
late-onset OC 48	3.78645	deceased	EOC mucin	BRCA1	0	60.2409	survival
late-onset OC 49	4.32307	deceased	EOC ser HG	BRCA1	0	38.8775	survival
late-onset OC 50	1.24846	deceased	EOC ser HG	0	0	45.5743	survival
late-onset OC 51	19.0965	alive	EOC ser HG	0	0	48.2847	survival
late-onset OC 52	0.364134	deceased	EOC ser HG	BRCA1	0	42.1383	survival
late-onset OC 53	21.3196	alive	EOC ser LG	0	0	31.1704	survival
late-onset OC 54	6.05339	deceased	EOC ser HG	BRCA1	0	56.0657	survival
late-onset OC 55	1.88364	deceased	EOC ser HG	BRCA1	0	45.4675	survival
late-onset OC 56	5.18549	deceased	EOC ser HG	BRCA1	0	65.9849	survival
late-onset OC 57	5.09788	deceased	EOC ser HG	BRCA1	0	43.7153	survival
late-onset OC 58	3.35113	deceased	other	BRCA1	0	38.0507	survival
late-onset OC 59	18.1191	alive	EOC clear cell	0	0	64.3477	survival
late-onset OC 60	19.4689	alive	EOC ser HG	BRCA1	0	44.5777	survival
late-onset OC 61	3.51814	deceased	EOC ser HG	0	0	60.0548	survival
late-onset OC 62	18.1246	alive	EOC ser LG	0	0	35.603	survival
late-onset OC 63	8.05476	deceased	EOC undifferentiated	BRCA1	0	46.1985	survival
late-onset OC 64	11.3703	deceased	EOC ser HG	BRCA1	0	58.8282	survival
late-onset OC 65	7.6961	deceased	EOC ser HG	0	0	68.4819	survival
late-onset OC 66	2.52977	deceased	EOC ser HG	BRCA1	0	60.0082	survival
late-onset OC 67	5.06776	deceased	EOC ser HG	BRCA1	0	41.755	survival
late-onset OC 68	6.48597	deceased	other	BRCA1	0	48.2491	survival
late-onset OC 69	17.7002	alive	EOC mucin	0	0	31.1951	survival
late-onset OC 70	1.8152	deceased	EOC endom	0	0	40.0438	survival
late-onset OC 71	2.37098	deceased	EOC ser LG	0	0	56.8816	survival
late-onset OC 72	17.8344	alive	other	0	0	48.3121	survival
late-onset OC 73	31.0582	deceased	NA	0	0	45.6454	survival
late-onset OC 74	10.2478	deceased	EOC ser HG	BRCA1	0	45.9822	survival
late-onset OC 75	23.551	alive	other	BRCA1	0	55.4223	survival
late-onset OC 76	22.5051	alive	EOC ser HG	0	0	44.2355	survival
late-onset OC 77	17.3388	alive	BTO	0	0	37.6893	survival
late-onset OC 78	4.67625	deceased	EOC ser HG	0	0	39.9233	survival
late-onset OC 79	5.21287	deceased	EOC ser HG	0	0	62.9541	survival
late-onset OC 80	7.60575	deceased	EOC ser HG	0	0	68.627	survival
late-onset OC 81	17.7002	alive	EOC ser LG	0	0	35.3758	survival
late-onset OC 82	1.80972	deceased	EOC ser HG	0	0	33.859	survival
late-onset OC 83	8.63518	deceased	EOC ser HG	BRCA1	0	43.2416	survival
late-onset OC 84	4.0794	deceased	EOC ser HG	BRCA2	0	55.2553	survival
late-onset OC 85	24.5065	alive	NA	BRCA2	0	61.6947	survival
late-onset OC 86	23.3922	alive	other	BRCA1	0	51.3922	survival
late-onset OC 87	16.2628	alive	BTO	0	0	37.6099	survival
late-onset OC 88	16.1862	alive	BTO	BRIP1	0	41.3005	survival/PRS	85 histology- and stage-matched late-onset OC patients older 40 years at the age of OC diagnosis	IC
late-onset OC 89	23.551	alive	other	0	0	54.0315	survival
late-onset OC 90	5.64819	alive	EOC endom	0	0	77.0349	survival
late-onset OC 91	15.3785	alive	other	0	0	46.0616	survival
late-onset OC 92	19.9671	deceased	EOC ser LG	0	0	59.2416	survival/PRS	85 histology- and stage-matched late-onset OC patients older 40 years at the age of OC diagnosis	IC
late-onset OC 93	9.1937	deceased	EOC endom	BRCA1	0	33.0979	survival
late-onset OC 94	29.963	alive	EOC endom	BRCA1	0	45.8508	survival
late-onset OC 95	15.6468	alive	EOC ser LG	0	0	32.9309	survival
late-onset OC 96	10.1958	deceased	EOC ser HG	BRCA1	0	53.5086	survival
late-onset OC 97	22.7652	alive	EOC endom	0	0	54.9432	survival
late-onset OC 98	3.25804	deceased	EOC ser HG	0	0	39.5099	survival
late-onset OC 99	4.13415	deceased	EOC ser HG	0	0	62.0999	survival
late-onset OC 100	16.4654	deceased	EOC endom	BRCA1	0	56.6899	survival
late-onset OC 101	14.9185	alive	EOC ser HG	0	0	40.8542	survival
late-onset OC 102	6.96509	deceased	EOC ser HG	BRCA1	0	54.1218	survival
late-onset OC 103	2.29706	deceased	EOC ser HG	BRCA1	0	55.1047	survival
late-onset OC 104	5.89459	deceased	EOC ser LG	BRCA1	TP53	40.7912	survival/PRS	85 histology- and stage-matched late-onset OC patients older 40 years at the age of OC diagnosis	IIC
late-onset OC 105	4.564	deceased	EOC ser HG	0	0	49.3717	survival
late-onset OC 106	10.3628	deceased	EOC endom	0	0	56.3285	survival
late-onset OC 107	3.19507	deceased	EOC endom	BRCA1	0	54.7652	survival
late-onset OC 108	2.31348	deceased	EOC ser HG	0	0	54.078	survival
late-onset OC 109	0.908966	deceased	EOC ser HG	0	0	51.1458	survival
late-onset OC 110	28.8734	alive	EOC endom	BRCA2	0	58.694	survival
late-onset OC 111	2.93771	deceased	EOC ser HG	BRCA2	0	64.1752	survival
late-onset OC 112	10.924	deceased	EOC ser HG	BRCA1	0	69.7714	survival
late-onset OC 113	2.67214	deceased	EOC ser HG	BRCA2	0	58.8665	survival
late-onset OC 114	4.03559	deceased	EOC ser HG	BRCA1	0	46.7981	survival
late-onset OC 115	5.24025	deceased	EOC ser HG	0	0	56.4846	survival
late-onset OC 116	4.87885	deceased	EOC ser HG	0	0	46.0424	survival
late-onset OC 117	12.7365	alive	EOC ser HG	BRCA1	0	68.4517	survival
late-onset OC 118	10.0808	deceased	EOC ser HG	0	0	65.4812	survival
late-onset OC 119	5.77139	deceased	other	BRCA1	ATM	46.7242	survival
late-onset OC 120	14.8665	alive	EOC mucin	0	0	46.8309	survival
late-onset OC 121	4.59685	deceased	EOC ser HG	BRCA2	0	53.2841	survival
late-onset OC 122	2.26694	deceased	EOC ser HG	BRCA1	0	43.4935	survival
late-onset OC 123	12.1834	deceased	EOC ser HG	0	0	55.4415	survival
late-onset OC 124	14.0808	alive	EOC ser HG	0	0	54.0041	survival
late-onset OC 125	13.9274	alive	EOC ser HG	CHEK2	0	31.2663	survival
late-onset OC 126	14.3326	alive	EOC ser HG	BRCA1	0	52.1342	survival
late-onset OC 127	4.38604	deceased	EOC ser HG	0	0	37.1663	survival
late-onset OC 128	18.9979	alive	EOC ser LG	0	0	53.4292	survival
late-onset OC 129	13.9411	alive	EOC endom	BRCA1	0	37.3415	survival
late-onset OC 130	13.0431	alive	EOC ser HG	BRCA2	0	51.9097	survival
late-onset OC 131	16.4709	alive	EOC ser LG	0	0	44.8624	survival/PRS	85 histology- and stage-matched late-onset OC patients older 40 years at the age of OC diagnosis	IIIC
late-onset OC 132	13.0431	alive	EOC endom	0	0	48.5038	survival
late-onset OC 133	13.1581	alive	EOC ser HG	BRCA1	0	40.3504	survival
late-onset OC 134	6.59001	deceased	NA	0	0	52.5585	survival
late-onset OC 135	12.8159	alive	EOC ser HG	BRCA1	0	60.4983	survival
late-onset OC 136	13.5797	alive	EOC undifferentiated	BRCA1	0	49.3744	survival
late-onset OC 137	12.8159	deceased	EOC ser HG	BRCA1	0	52.1834	survival
late-onset OC 138	22.9706	alive	other	0	0	56.5804	survival
late-onset OC 139	10.8966	deceased	EOC ser HG	BRCA2	0	50.872	survival
late-onset OC 140	7.89322	deceased	EOC ser HG	0	0	51.2361	survival
late-onset OC 141	14.2259	alive	EOC ser HG	BRCA1	0	57.5277	survival
late-onset OC 142	12.9281	alive	EOC ser HG	BRCA1	0	40.9802	survival
late-onset OC 143	3.48255	deceased	EOC ser HG	BRCA2	0	57.514	survival
late-onset OC 144	4.13142	deceased	EOC ser HG	BRCA1	0	55.1348	survival
late-onset OC 145	4.44353	deceased	EOC ser HG	BRCA1	0	75.8166	survival
late-onset OC 146	15.384	alive	EOC ser LG	0	0	34.4778	survival
late-onset OC 147	4.14237	deceased	EOC ser HG	0	0	47.6797	survival
late-onset OC 148	13.0431	alive	BTO	0	0	33	survival
late-onset OC 149	14.7899	alive	EOC endom	0	0	39.0281	survival
late-onset OC 150	14.4476	alive	BTO	0	0	43.1102	survival/PRS	85 histology- and stage-matched late-onset OC patients older 40 years at the age of OC diagnosis	IC
late-onset OC 151	4.16701	alive	EOC ser HG	BRCA1	0	64.6653	survival
late-onset OC 152	18.371	deceased	NA	0	0	54.694	survival
late-onset OC 153	2.98973	deceased	EOC ser HG	BRCA2	0	71.499	survival
late-onset OC 154	12.9281	alive	EOC ser HG	0	0	57.1034	survival
late-onset OC 155	12.1177	alive	EOC ser HG	0	0	60.4545	survival
late-onset OC 156	1.54141	deceased	EOC undifferentiated	0	0	36.1205	survival
late-onset OC 157	12.3149	alive	EOC ser HG	BRCA1	0	36.8405	survival
late-onset OC 158	16.3477	alive	EOC ser HG	0	0	58.3518	survival
late-onset OC 159	13.8563	alive	EOC endom	0	0	52.9802	survival
late-onset OC 160	11.7153	alive	EOC ser HG	BRCA2	0	42.412	survival
late-onset OC 161	7.44148	deceased	EOC ser HG	0	0	58.8501	survival
late-onset OC 162	11.9699	alive	other	0	0	41.2512	survival
late-onset OC 163	16.3587	alive	other	0	0	50.2094	survival
late-onset OC 164	15.2854	alive	other	BRCA1	0	58.193	survival
late-onset OC 165	17.6454	alive	EOC endom	0	0	66.2861	survival
late-onset OC 166	1.60712	deceased	EOC ser HG	0	0	64.2793	survival
late-onset OC 167	9.44832	deceased	EOC ser	BRCA1	0	54.9788	survival
late-onset OC 168	12.9911	alive	EOC ser HG	0	0	33.1472	survival
late-onset OC 169	16.1862	alive	EOC ser HG	0	0	44.4025	survival
late-onset OC 170	11.551	alive	EOC endom	BRCA1	0	51.3593	survival
late-onset OC 171	11.5866	alive	EOC endom	0	0	44.7228	survival
late-onset OC 172	10.8775	alive	EOC ser HG	BRCA1	0	56.668	survival
late-onset OC 173	6.11362	deceased	EOC ser HG	0	0	58.1246	survival
late-onset OC 174	11.4141	alive	EOC undifferentiated	BRCA1	0	42.3737	survival
late-onset OC 175	3.58385	deceased	EOC ser HG	0	0	71.4387	survival
late-onset OC 176	13.0815	alive	EOC endom	0	0	33.3799	survival
late-onset OC 177	11.4716	alive	EOC ser HG	BRCA1	0	63.5756	survival
late-onset OC 178	22.3162	alive	EOC mucin	BRCA1	0	44.0137	survival
late-onset OC 179	6.43395	deceased	EOC ser HG	0	0	60.063	survival
late-onset OC 180	2.56263	deceased	EOC endom	0	0	34.5462	survival
late-onset OC 181	2.80082	deceased	EOC ser HG	BRCA1	0	40.2053	survival
late-onset OC 182	9.79877	alive	EOC ser HG	BRCA1	0	49.1362	survival
late-onset OC 183	1.15537	alive	EOC ser	BRCA1	0	38.7899	survival
late-onset OC 184	13.1061	alive	EOC ser HG	0	0	79.5154	survival
late-onset OC 185	3.56194	deceased	EOC ser HG	BRCA2	0	78.026	survival
late-onset OC 186	9.47296	deceased	EOC ser HG	BRCA1	0	51.7673	survival
late-onset OC 187	4.09309	deceased	EOC ser HG	BRCA1	0	42.6201	survival
late-onset OC 188	13.4812	alive	other	0	0	58.1711	survival
late-onset OC 189	3.85763	deceased	EOC ser HG	BRCA2	0	64.7721	survival
late-onset OC 190	0.635181	deceased	other	MSH2	0	37.9001	survival
late-onset OC 191	11.4689	alive	other	BRCA1	0	53.2238	survival
late-onset OC 192	10.9569	alive	EOC ser HG	BRCA1	0	43.5291	survival
late-onset OC 193	3.18686	deceased	EOC ser HG	0	0	64.9528	survival
late-onset OC 194	9.40178	deceased	EOC ser HG	BRCA1	0	40.2272	survival
late-onset OC 195	10.7625	alive	EOC ser HG	RAD51D	0	42.809	survival
late-onset OC 196	10.2971	alive	EOC ser LG	0	0	38.486	survival
late-onset OC 197	3.88501	deceased	EOC ser HG	0	0	65.0021	survival
late-onset OC 198	10.7625	alive	EOC ser HG	BRCA1	0	41.4155	survival
late-onset OC 199	16.2218	alive	EOC ser HG	0	0	43.3265	survival
late-onset OC 200	40.5065	alive	NA	CHEK2	0	36.5941	survival
late-onset OC 201	24.8022	alive	NA	0	0	33.9576	survival
late-onset OC 202	25.9576	deceased	NA	BRCA2	0	60.9227	survival
late-onset OC 203	9.73032	alive	EOC ser HG	BRCA1	0	43.0773	survival
late-onset OC 204	10.5352	alive	EOC ser HG	0	0	42.4586	survival
late-onset OC 205	4.24914	deceased	EOC ser HG	0	0	62.141	survival
late-onset OC 206	2.24778	deceased	EOC undifferentiated	0	0	62.6667	survival
late-onset OC 207	6.57358	deceased	EOC ser HG	BRCA1	CHEK2	65.0075	survival
late-onset OC 208	9.78234	alive	EOC endom	0	0	54.1958	survival
late-onset OC 209	6.23409	deceased	EOC ser HG	0	0	48.5886	survival
late-onset OC 210	9.87817	alive	EOC ser LG	0	0	39.822	survival
late-onset OC 211	9.81793	alive	EOC ser HG	BRCA1	0	34.4887	survival
late-onset OC 212	2.30801	deceased	EOC ser HG	BRCA1	0	47.9288	survival
late-onset OC 213	2.02875	deceased	EOC ser HG	0	0	68.6489	survival
late-onset OC 214	6.31075	deceased	EOC ser HG	0	0	66.3025	survival
late-onset OC 215	1.35524	deceased	EOC ser HG	0	0	70.4997	survival
late-onset OC 216	11.1431	alive	EOC endom	0	0	41.5414	survival
late-onset OC 217	4.94182	deceased	EOC ser HG	0	0	59.6879	survival
late-onset OC 218	1.61807	deceased	EOC ser HG	0	0	45.2676	survival
late-onset OC 219	4.90349	deceased	EOC ser HG	0	0	44.7201	survival
late-onset OC 220	1.72211	deceased	EOC ser LG	0	0	62.0945	survival
late-onset OC 221	10.2642	alive	EOC ser HG	0	0	41.128	survival
late-onset OC 222	9.91923	alive	EOC ser HG	0	0	44.8022	survival
late-onset OC 223	1.07598	deceased	EOC ser HG	PALB2	0	71.655	survival
late-onset OC 224	6.6256	alive	EOC ser HG	BRCA1	0	54.204	survival
late-onset OC 225	9.55236	alive	EOC ser HG	0	0	61.3634	survival
late-onset OC 226	4.40246	deceased	EOC ser HG	BRCA1	0	55.3758	survival
late-onset OC 227	11.3566	alive	EOC ser HG	0	0	64.7502	survival
late-onset OC 228	11.5702	deceased	EOC ser HG	0	0	59.6496	survival
late-onset OC 229	2.55441	deceased	EOC ser HG	BRCA2	0	64.3723	survival
late-onset OC 230	6.68857	deceased	EOC ser HG	0	0	43.8905	survival
late-onset OC 231	9.80151	alive	EOC ser HG	0	0	34.6804	survival
late-onset OC 232	17.7331	alive	EOC ser HG	0	0	59.7454	survival
late-onset OC 233	3.44422	deceased	EOC ser HG	0	0	65.9083	survival
late-onset OC 234	4.77207	deceased	EOC ser HG	0	0	43.7673	survival
late-onset OC 235	23.6824	alive	EOC endom	MLH1	0	39.7782	survival
late-onset OC 236	8.41068	alive	EOC ser HG	0	0	36.0684	survival
late-onset OC 237	11.9124	alive	EOC ser HG	BRCA1	0	43.436	survival
late-onset OC 238	8.98015	alive	EOC ser HG	0	0	65.8398	survival
late-onset OC 239	10.7159	alive	EOC ser HG	0	0	57.5797	survival
late-onset OC 240	8.846	alive	EOC ser HG	0	0	41.128	survival
late-onset OC 241	9.34702	alive	other	0	0	41.2348	survival
late-onset OC 242	4.44627	deceased	EOC ser HG	BRCA1	0	39.2088	survival
late-onset OC 243	12.3368	alive	EOC clear cell	0	0	44.4408	survival
late-onset OC 244	8.32854	alive	EOC ser HG	BRCA1	0	65.5168	survival
late-onset OC 245	5.74949	deceased	EOC ser HG	BRCA1	0	37.7687	survival
late-onset OC 246	8.04928	alive	EOC endom	0	0	42.987	survival
late-onset OC 247	7.94524	alive	EOC ser HG	BRCA2	0	49.7385	survival
late-onset OC 248	8.06297	alive	EOC ser HG	BRCA1	0	59.1157	survival
late-onset OC 249	3.6961	deceased	EOC ser HG	BRCA1	0	62.5024	survival
late-onset OC 250	13.3717	alive	EOC ser HG	0	0	50.8364	survival
late-onset OC 251	10.1547	alive	BTO	0	0	36.9856	survival
late-onset OC 252	9.86174	alive	EOC endom	0	0	76.293	survival
late-onset OC 253	14.4832	alive	EOC ser HG	0	0	32.2355	survival
late-onset OC 254	18.2888	alive	EOC ser LG	BRCA2	0	53.6591	survival/PRS	85 histology- and stage-matched late-onset OC patients older 40 years at the age of OC diagnosis	IB
late-onset OC 255	21.1362	alive	EOC ser HG	0	0	56.0274	survival
late-onset OC 256	15.781	deceased	other	0	0	62.59	survival
late-onset OC 257	8.3258	deceased	EOC ser HG	0	0	48.2902	survival
late-onset OC 258	4.55852	deceased	EOC ser HG	0	0	54.7214	survival
late-onset OC 259	3.25804	deceased	EOC ser HG	BRCA2	0	43.8713	survival
late-onset OC 260	3.06639	deceased	EOC ser HG	0	0	66.371	survival
late-onset OC 261	7.56194	alive	EOC ser HG	0	0	60.1862	survival
late-onset OC 262	8.15332	alive	EOC ser HG	RAD51C	0	48.3532	survival
late-onset OC 263	4.48734	deceased	EOC ser HG	0	0	64.4873	survival
late-onset OC 264	3.69336	deceased	EOC ser HG	BRCA1	0	40.5257	survival
late-onset OC 265	7.6386	alive	EOC ser HG	0	0	43.6359	survival
late-onset OC 266	7.90691	alive	EOC ser	0	0	41.6564	survival
late-onset OC 267	2.08077	deceased	EOC ser HG	0	0	44.3888	survival
late-onset OC 268	1.4757	deceased	EOC ser HG	BRCA1	0	62.1191	survival
late-onset OC 269	10.2423	alive	EOC ser LG	0	0	57.6372	survival/PRS	85 histology- and stage-matched late-onset OC patients older 40 years at the age of OC diagnosis	IIB
late-onset OC 270	10.7433	alive	EOC endom	MLH1	0	46.9295	survival
late-onset OC 271	3.18412	deceased	EOC ser HG	BRCA1	0	54.9377	survival
late-onset OC 272	25.232	alive	EOC ser HG	0	0	55.9699	survival
late-onset OC 273	7.94524	alive	EOC ser HG	PALB2	0	67.3429	survival
late-onset OC 274	7.09925	alive	BTO	0	0	69.9001	survival
late-onset OC 275	6.06708	alive	EOC ser HG	BRCA1	0	56.5092	survival
late-onset OC 276	10.8802	alive	EOC ser HG	BRCA2	0	50.987	survival
late-onset OC 277	20.7721	alive	EOC ser LG	0	0	53.1718	survival/PRS	85 histology- and stage-matched late-onset OC patients older 40 years at the age of OC diagnosis	IIIC
late-onset OC 278	4.19439	deceased	EOC ser HG	0	0	61.6181	survival
late-onset OC 279	7.27995	deceased	EOC ser HG	0	0	54.0945	survival
late-onset OC 280	10.2149	alive	EOC ser HG	0	0	60.0876	survival
late-onset OC 281	10.8337	alive	EOC ser HG	0	0	56.8131	survival
late-onset OC 282	2.99521	deceased	EOC ser HG	RAD51C	0	42.9706	survival
late-onset OC 283	10.0534	alive	EOC ser HG	0	0	64.5558	survival
late-onset OC 284	1.74949	deceased	EOC ser HG	0	0	72.9911	survival
late-onset OC 285	12.1478	alive	EOC endom	0	0	59.3292	survival
late-onset OC 286	7.52361	alive	EOC ser HG	BRCA1	0	70.1191	survival
late-onset OC 287	7.7974	deceased	EOC ser HG	0	0	65.5633	survival
late-onset OC 288	13.2704	alive	EOC ser HG	RAD51D	0	61.3333	survival
late-onset OC 289	12.2382	alive	EOC endom	CHEK2	0	56.0548	survival
late-onset OC 290	11.3183	alive	EOC ser LG	0	0	41.6482	survival/PRS	85 histology- and stage-matched late-onset OC patients older 40 years at the age of OC diagnosis	IA
late-onset OC 291	7.23888	alive	EOC ser HG	BRCA1	0	59.4606	survival
late-onset OC 292	5.63997	deceased	EOC ser HG	0	0	43.9233	survival
late-onset OC 293	7.25257	alive	EOC ser HG	BRCA1	0	37.4949	survival
late-onset OC 294	12.4435	deceased	EOC ser HG	BRCA2	0	55.989	survival
late-onset OC 295	10.1081	alive	EOC ser HG	0	0	72.3888	survival
late-onset OC 296	9.05133	alive	EOC ser HG	BRCA2	0	64.7584	survival/PRS	85 histology- and stage-matched late-onset OC patients older 40 years at the age of OC diagnosis	IV
late-onset OC 297	7.00616	alive	EOC ser HG	BRCA2	0	67.6906	survival
late-onset OC 298	4.65982	deceased	EOC ser HG	BRCA1	0	43.2635	survival
late-onset OC 299	5.3744	deceased	EOC ser HG	0	0	45.5907	survival
late-onset OC 300	12.219	alive	EOC endom	0	0	41.399	survival
late-onset OC 301	7.35113	alive	EOC endom	0	0	47.1403	survival
late-onset OC 302	9.62628	deceased	EOC ser LG	BRCA1	0	55.9288	survival
late-onset OC 303	8.65435	alive	EOC ser HG	0	0	60.6762	survival
late-onset OC 304	1.50856	deceased	EOC ser HG	0	0	63.8111	survival
late-onset OC 305	6.64203	alive	EOC ser HG	BRCA2	0	61.18	survival
late-onset OC 306	4.06571	deceased	EOC ser HG	0	0	58.7023	survival
late-onset OC 307	9.50582	alive	EOC ser HG	BRCA1	0	42.1355	survival
late-onset OC 308	6.91034	alive	EOC ser HG	0	0	65.2074	survival
late-onset OC 309	5.02943	deceased	EOC ser LG	0	0	61.6975	survival/PRS	85 histology- and stage-matched late-onset OC patients older 40 years at the age of OC diagnosis	IIIC
late-onset OC 310	6.81451	alive	EOC ser HG	0	0	59.8303	survival
late-onset OC 311	6.88843	alive	EOC ser HG	0	0	51.7755	survival
late-onset OC 312	7.83025	alive	EOC clear cell	0	0	61.0404	survival
late-onset OC 313	1.60986	deceased	EOC ser HG	0	0	48.6133	survival
late-onset OC 314	9.26762	alive	EOC ser HG	0	0	59.7207	survival
late-onset OC 315	9.40178	alive	EOC endom	0	0	50.8474	survival
late-onset OC 316	6.6037	alive	EOC ser HG	0	0	59.8056	survival
late-onset OC 317	3.97262	deceased	EOC ser HG	0	0	68.5202	survival
late-onset OC 318	7.20329	alive	BTO	0	0	39.2471	survival
late-onset OC 319	11.4716	alive	EOC endom	0	0	49.5825	survival
late-onset OC 320	7.3128	deceased	EOC ser HG	BRIP1	0	62.0424	survival
late-onset OC 321	6.6037	alive	EOC ser HG	RAD51D	0	68.3094	survival
late-onset OC 322	10.8364	alive	EOC ser HG	BRCA2	0	54.9076	survival
late-onset OC 323	10.4778	alive	EOC endom	0	0	56.2847	survival
late-onset OC 324	6.45038	alive	EOC ser HG	BRCA1	0	58.4723	survival
late-onset OC 325	1.18549	deceased	EOC ser HG	0	0	65.4483	survival
late-onset OC 326	9.80698	alive	EOC ser LG	0	0	47.0062	survival
late-onset OC 327	11.8056	alive	EOC endom	RAD51D	0	57.7358	survival
late-onset OC 328	15.8412	alive	EOC ser HG	0	0	51.0527	survival
late-onset OC 329	7.52361	alive	EOC ser HG	BRCA2	BARD1	58.6229	survival
late-onset OC 330	3.34565	deceased	EOC ser HG	0	0	54.9541	survival
late-onset OC 331	7.37029	alive	EOC ser HG	BRCA1	0	47.2772	survival
late-onset OC 332	10.1875	alive	other	0	0	63.8029	survival
late-onset OC 333	8.1232	deceased	EOC ser HG	BRCA1	0	48.8679	survival
late-onset OC 334	15.8741	alive	EOC ser HG	0	0	60.7447	survival
late-onset OC 335	3.04175	deceased	other	0	0	66.6804	survival
late-onset OC 336	0.670773	deceased	EOC ser HG	0	0	82.0643	survival
late-onset OC 337	6.58727	alive	EOC ser HG	0	0	54.7105	survival
late-onset OC 338	12.104	alive	EOC ser HG	0	0	49.3826	survival
late-onset OC 339	1.36071	deceased	EOC ser HG	0	0	78.1273	survival
late-onset OC 340	9.13621	deceased	EOC ser HG	BRCA1	0	44.8542	survival
late-onset OC 341	2.28337	deceased	EOC ser HG	0	0	69.7933	survival
late-onset OC 342	12.219	alive	EOC endom	0	0	48.8953	survival
late-onset OC 343	8.17522	alive	BTO	0	0	45.8179	survival/PRS	85 histology- and stage-matched late-onset OC patients older 40 years at the age of OC diagnosis	IC
late-onset OC 344	8.80767	deceased	EOC ser HG	0	0	71.6277	survival
late-onset OC 345	4.63244	deceased	EOC ser HG	BRCA2	0	61.8344	survival
late-onset OC 346	4.02464	deceased	EOC ser HG	0	0	73.4867	survival
late-onset OC 347	7.06092	deceased	EOC ser HG	0	0	42.4805	survival
late-onset OC 348	7.83025	alive	EOC ser HG	0	0	66.7817	survival
late-onset OC 349	8.05749	deceased	EOC ser HG	0	0	60.0548	survival
late-onset OC 350	6.92676	alive	NA	0	0	42.5106	survival
late-onset OC 351	2.41478	deceased	EOC ser HG	0	0	70.9733	survival
late-onset OC 352	2.05886	deceased	EOC ser HG	BRCA1	0	51.4552	survival
late-onset OC 353	32.1314	alive	EOC endom	0	0	42.7242	survival
late-onset OC 354	4.6872	deceased	EOC ser HG	BRCA1	0	77.7933	survival
late-onset OC 355	6.35455	alive	other	0	0	51.0637	survival
late-onset OC 356	6.0835	alive	EOC ser HG	0	0	59.3621	survival
late-onset OC 357	6.18207	alive	EOC ser HG	BRCA1	0	33.0267	survival
late-onset OC 358	11.4333	alive	EOC ser LG	0	0	59.9808	survival
late-onset OC 359	10.3984	alive	EOC ser HG	0	0	68.271	survival
late-onset OC 360	7.55099	alive	EOC ser HG	0	0	59.6304	survival
late-onset OC 361	7.10198	alive	EOC ser HG	0	0	58.8611	survival
late-onset OC 362	8.42437	alive	EOC ser HG	0	0	50.9788	survival
late-onset OC 363	6.33539	alive	EOC mucin	0	0	61.0732	survival
late-onset OC 364	9.75222	deceased	EOC ser LG	0	0	54.7871	survival/PRS	85 histology- and stage-matched late-onset OC patients older 40 years at the age of OC diagnosis	IIIC
late-onset OC 365	5.42368	deceased	EOC ser HG	0	0	45.4565	survival
late-onset OC 366	1.013	deceased	EOC ser HG	0	0	73.1828	survival
late-onset OC 367	7.19781	alive	EOC ser HG	0	0	67.5017	survival
late-onset OC 368	18.3819	alive	other	0	0	54.9377	survival
late-onset OC 369	4.40794	deceased	EOC ser HG	0	0	58.8008	survival
late-onset OC 370	3.54552	deceased	EOC ser HG	BRCA1	0	42.4695	survival
late-onset OC 371	1.89185	deceased	EOC ser HG	0	0	51.5483	survival
late-onset OC 372	5.02669	deceased	EOC ser HG	BRCA2	0	60.4271	survival
late-onset OC 373	7.2553	alive	BTO	0	0	42.2998	survival/PRS	85 histology- and stage-matched late-onset OC patients older 40 years at the age of OC diagnosis	IA
late-onset OC 374	1.21287	deceased	EOC ser HG	0	0	60.7502	survival
late-onset OC 375	7.27447	alive	BTO	0	0	46.204	survival/PRS	85 histology- and stage-matched late-onset OC patients older 40 years at the age of OC diagnosis	IA
late-onset OC 376	7.3128	alive	BTO	0	0	43.6961	survival/PRS	85 histology- and stage-matched late-onset OC patients older 40 years at the age of OC diagnosis	IIC
late-onset OC 377	6.43121	deceased	EOC mucin	0	0	80.2984	survival/PRS	85 histology- and stage-matched late-onset OC patients older 40 years at the age of OC diagnosis	IC
late-onset OC 378	6.10541	alive	EOC ser HG	BRCA2	0	42.5873	survival
late-onset OC 379	6.12457	alive	EOC ser HG	0	0	73.6153	survival
late-onset OC 380	9.82341	alive	EOC ser HG	0	0	49.5332	survival
late-onset OC 381	7.65503	alive	EOC ser LG	0	0	64.8186	survival/PRS	85 histology- and stage-matched late-onset OC patients older 40 years at the age of OC diagnosis	IC
late-onset OC 382	7.6386	alive	BTO	0	0	72.8871	survival/PRS	85 histology- and stage-matched late-onset OC patients older 40 years at the age of OC diagnosis	IA
late-onset OC 383	7.67693	alive	EOC ser HG	BRCA2	0	66.8939	survival
late-onset OC 384	0.227242	deceased	EOC undifferentiated	0	0	40.8131	survival
late-onset OC 385	7.71526	alive	BTO	0	0	57.5551	survival/PRS	85 histology- and stage-matched late-onset OC patients older 40 years at the age of OC diagnosis	IIIA
late-onset OC 386	0.0301164	deceased	BTO	0	0	77.5551	survival
late-onset OC 387	7.73443	alive	EOC ser HG	0	0	62.9076	survival
late-onset OC 388	3.0308	deceased	EOC ser HG	0	0	74.9213	survival
late-onset OC 389	7.84668	alive	EOC ser LG	0	0	59.3812	survival/PRS	85 histology- and stage-matched late-onset OC patients older 40 years at the age of OC diagnosis	IIB
late-onset OC 390	7.83025	alive	EOC endom	0	0	59.4716	survival
late-onset OC 391	7.88775	alive	BTO	0	0	46.1218	survival/PRS	85 histology- and stage-matched late-onset OC patients older 40 years at the age of OC diagnosis	IA
late-onset OC 392	6.66119	alive	EOC ser HG	RAD51C	0	57.9713	survival
late-onset OC 393	7.92882	alive	EOC ser HG	0	0	68.6982	survival
late-onset OC 394	8.07392	alive	EOC ser HG	BRCA2	0	58.0041	survival
late-onset OC 395	5.48118	deceased	EOC ser HG	0	0	55.6988	survival
late-onset OC 396	7.98357	alive	BTO	0	0	61.5934	survival/PRS	85 histology- and stage-matched late-onset OC patients older 40 years at the age of OC diagnosis	IC
late-onset OC 397	8.11773	alive	EOC ser LG	0	0	63.217	survival/PRS	85 histology- and stage-matched late-onset OC patients older 40 years at the age of OC diagnosis	IIIB
late-onset OC 398	8.0794	alive	BTO	0	0	65.4374	survival/PRS	85 histology- and stage-matched late-onset OC patients older 40 years at the age of OC diagnosis	IIA
late-onset OC 399	8.0794	alive	BTO	0	0	40.2628	survival/PRS	85 histology- and stage-matched late-onset OC patients older 40 years at the age of OC diagnosis	IA
late-onset OC 400	5.80151	deceased	EOC ser HG	BRCA1	0	52.1068	survival
late-onset OC 401	3.06913	deceased	EOC ser HG	0	0	69.1225	survival
late-onset OC 402	8.13963	alive	EOC ser HG	MLH1	0	61.692	survival
late-onset OC 403	5.16906	deceased	BTO	0	0	65.9247	survival/PRS	85 histology- and stage-matched late-onset OC patients older 40 years at the age of OC diagnosis	IA
late-onset OC 404	14.5051	alive	other	0	0	34.3053	survival
late-onset OC 405	2.83094	deceased	EOC ser HG	0	0	65.5469	survival
late-onset OC 406	3.53457	deceased	EOC ser HG	BRCA1	0	41.3142	survival
late-onset OC 407	4.47639	deceased	EOC ser HG	BRCA2	0	42.6776	survival
late-onset OC 408	4.66256	alive	EOC ser HG	BRCA1	0	59.7344	survival
late-onset OC 409	1.72758	deceased	EOC ser HG	0	0	48.1697	survival
late-onset OC 410	8.35044	alive	other	0	0	70.4203	survival
late-onset OC 411	8.4846	alive	BTO	0	0	55.3758	survival/PRS	85 histology- and stage-matched late-onset OC patients older 40 years at the age of OC diagnosis	IA
late-onset OC 412	0.473648	deceased	EOC ser HG	BRCA2	0	75.8056	survival
late-onset OC 413	8.63518	alive	EOC ser HG	0	0	64.0027	survival
late-onset OC 414	7.06366	alive	BTO	0	0	36.7392	survival
late-onset OC 415	6.987	alive	EOC endom	0	0	72.6407	survival
late-onset OC 416	1.02669	deceased	EOC ser HG	0	0	66.8775	survival
late-onset OC 417	6.987	alive	EOC ser HG	0	0	62.3025	survival
late-onset OC 418	5.79329	deceased	EOC ser HG	BRCA1	0	55.1294	survival
late-onset OC 419	6.96783	alive	BTO	0	0	47.6961	survival/PRS	85 histology- and stage-matched late-onset OC patients older 40 years at the age of OC diagnosis	IA
late-onset OC 420	7.33744	alive	EOC ser HG	0	0	68.2519	survival
late-onset OC 421	2.5462	deceased	EOC ser HG	0	0	70.809	survival
late-onset OC 422	0.665298	deceased	EOC ser HG	0	0	78.2806	survival
late-onset OC 423	6.79535	alive	other	0	0	47.1211	survival
late-onset OC 424	0.405202	deceased	other	0	0	58.9213	survival
late-onset OC 425	11.8166	alive	EOC ser LG	0	0	60.3012	survival/PRS	85 histology- and stage-matched late-onset OC patients older 40 years at the age of OC diagnosis	IIIA
late-onset OC 426	0.350445	deceased	EOC ser HG	0	0	73.3443	survival
late-onset OC 427	9.42642	deceased	EOC ser HG	0	0	68.1725	survival
late-onset OC 428	6.72142	alive	EOC endom	0	0	64.0301	survival
late-onset OC 429	4.15606	deceased	EOC ser HG	0	0	65.7002	survival
late-onset OC 430	1.6345	deceased	EOC ser HG	0	0	75.1376	survival
late-onset OC 431	6.66119	alive	EOC ser HG	0	0	69.859	survival
late-onset OC 432	1.15264	deceased	EOC ser HG	0	0	42.256	survival
late-onset OC 433	3.93429	deceased	EOC ser HG	0	0	56.1588	survival
late-onset OC 434	0.91718	deceased	EOC ser HG	0	0	57.2594	survival
late-onset OC 435	2.8063	deceased	EOC ser HG	0	0	73.8754	survival
late-onset OC 436	6.56537	alive	EOC ser HG	0	0	66.8939	survival
late-onset OC 437	5.29227	deceased	EOC ser HG	BRCA1	0	44.6899	survival
late-onset OC 438	6.33539	alive	BTO	0	0	63.3703	survival/PRS	85 histology- and stage-matched late-onset OC patients older 40 years at the age of OC diagnosis	IA
late-onset OC 439	6.54073	alive	EOC clear cell	0	0	47.3758	survival
late-onset OC 440	6.52704	alive	BTO	0	0	46.7023	survival/PRS	85 histology- and stage-matched late-onset OC patients older 40 years at the age of OC diagnosis	IA
late-onset OC 441	0.616016	deceased	EOC ser LG	BRCA2	0	63.1431	survival/PRS	85 histology- and stage-matched late-onset OC patients older 40 years at the age of OC diagnosis	IIIC
late-onset OC 442	13.2731	alive	EOC ser HG	RAD51C	0	69.1253	survival
late-onset OC 443	6.37372	alive	BTO	0	0	37.1389	survival
late-onset OC 444	7.23614	alive	BTO	0	0	35.8905	survival
late-onset OC 445	7.29911	alive	EOC mucin	0	0	59.5619	survival/PRS	85 histology- and stage-matched late-onset OC patients older 40 years at the age of OC diagnosis	IC
late-onset OC 446	6.37372	alive	EOC ser HG	0	0	60.9856	survival
late-onset OC 447	0.610541	deceased	EOC ser HG	0	0	60.1916	survival
late-onset OC 448	6.27789	alive	BTO	0	0	47.8084	survival/PRS	85 histology- and stage-matched late-onset OC patients older 40 years at the age of OC diagnosis	IA
late-onset OC 449	0.128679	deceased	EOC undifferentiated	0	0	65.9411	survival
late-onset OC 450	6.23956	alive	EOC ser HG	BRCA2	0	72.178	survival
late-onset OC 451	0.76386	deceased	EOC ser LG	0	0	64.6242	survival/PRS	85 histology- and stage-matched late-onset OC patients older 40 years at the age of OC diagnosis	NA
late-onset OC 452	1.13621	deceased	EOC ser HG	0	0	55.0965	survival
late-onset OC 453	6.49144	alive	EOC ser HG	0	0	73.4538	survival
late-onset OC 454	6.45038	alive	EOC ser HG	0	0	56.1177	survival
late-onset OC 455	25.7166	alive	NA	0	0	38.308	survival
late-onset OC 456	6.23956	alive	other	0	0	42.2505	survival
late-onset OC 457	3.79466	deceased	EOC ser HG	0	0	68.7146	survival
late-onset OC 458	1.20465	deceased	EOC ser HG	0	0	66.1191	survival
late-onset OC 459	1.76865	deceased	EOC ser HG	0	0	76.7009	survival
late-onset OC 460	3.23066	deceased	EOC ser HG	0	0	64.9719	survival
late-onset OC 461	6.20123	alive	EOC ser HG	BRIP1	0	58.642	survival
late-onset OC 462	0.648871	deceased	EOC ser HG	0	0	62.1465	survival
late-onset OC 463	2.31896	deceased	EOC ser HG	0	0	65.1444	survival
late-onset OC 464	6.06708	alive	EOC ser HG	BRCA1	0	46.0972	survival
late-onset OC 465	9.44011	deceased	EOC ser HG	0	0	52.5147	survival
late-onset OC 466	9.61259	alive	BTO	0	0	34.5982	survival
late-onset OC 467	9.53593	alive	BTO	0	0	58.6448	survival
late-onset OC 468	9.51677	alive	BTO	0	0	71.7207	survival/PRS	85 histology- and stage-matched late-onset OC patients older 40 years at the age of OC diagnosis	IA
late-onset OC 469	9.51677	alive	BTO	0	0	78.5051	survival/PRS	85 histology- and stage-matched late-onset OC patients older 40 years at the age of OC diagnosis	IA
late-onset OC 470	9.48118	alive	BTO	0	0	62.9979	survival/PRS	85 histology- and stage-matched late-onset OC patients older 40 years at the age of OC diagnosis	IC
late-onset OC 471	1.3744	deceased	EOC ser HG	0	0	67.8385	survival
late-onset OC 472	9.34428	alive	BTO	0	0	69.0157	survival
late-onset OC 473	9.34428	alive	BTO	0	0	66.8419	survival/PRS	85 histology- and stage-matched late-onset OC patients older 40 years at the age of OC diagnosis	IC
late-onset OC 474	5.32512	deceased	EOC ser HG	BRCA1	0	42.2423	survival
late-onset OC 475	0.342231	deceased	EOC ser HG	0	0	64.7639	survival
late-onset OC 476	1.57426	deceased	EOC ser HG	0	0	56.0438	survival
late-onset OC 477	4.06845	deceased	EOC ser HG	BRCA2	0	68.7201	survival
late-onset OC 478	9.2293	alive	BTO	0	0	40.5585	survival/PRS	85 histology- and stage-matched late-onset OC patients older 40 years at the age of OC diagnosis	IC
late-onset OC 479	9.23203	alive	BTO	0	0	71.1403	survival/PRS	85 histology- and stage-matched late-onset OC patients older 40 years at the age of OC diagnosis	IA
late-onset OC 480	9.09514	alive	BTO	0	0	77.4949	survival/PRS	85 histology- and stage-matched late-onset OC patients older 40 years at the age of OC diagnosis	IIC
late-onset OC 481	9.11431	alive	EOC ser HG	0	0	59.0281	survival
late-onset OC 482	8.98015	alive	EOC ser HG	PALB2	0	67.3648	survival
late-onset OC 483	2.41752	deceased	EOC ser HG	0	0	79.4086	survival
late-onset OC 484	6.64203	alive	EOC endom	0	0	33.6181	survival
late-onset OC 485	12.386	alive	EOC ser	0	0	57.4675	survival
late-onset OC 486	8.94182	alive	EOC ser HG	0	0	58.0862	survival
late-onset OC 487	5.97399	alive	EOC ser HG	BRCA1	0	61.5086	survival
late-onset OC 488	7.67967	alive	EOC ser HG	0	0	64.3888	survival
late-onset OC 489	3.5373	deceased	EOC ser HG	0	0	71.1239	survival
late-onset OC 490	8.58042	alive	BTO	0	0	69.347	survival
late-onset OC 491	8.55852	alive	BTO	0	0	51.1403	survival
late-onset OC 492	8.53936	alive	BTO	0	0	42.1246	survival
late-onset OC 493	3.69336	deceased	EOC ser HG	0	0	75.9699	survival
late-onset OC 494	8.61602	alive	EOC endom	0	0	62.5572	survival
late-onset OC 495	8.96099	alive	EOC ser HG	BRCA1	0	60.8077	survival
late-onset OC 496	8.96099	alive	BTO	0	0	57.2266	survival/PRS	85 histology- and stage-matched late-onset OC patients older 40 years at the age of OC diagnosis	IA
late-onset OC 497	1.55236	deceased	EOC ser HG	0	0	61.3443	survival
late-onset OC 498	8.88433	alive	EOC endom	0	0	57.4045	survival
late-onset OC 499	1.08966	deceased	EOC ser HG	BRCA1	0	67.5236	survival
late-onset OC 500	0.596851	deceased	EOC ser HG	0	0	61.6756	survival
late-onset OC 501	8.846	alive	EOC ser HG	0	0	59.2115	survival
late-onset OC 502	8.94456	alive	EOC ser HG	0	0	51.4114	survival
late-onset OC 503	8.86516	alive	EOC ser LG	0	0	31.3812	survival
late-onset OC 504	8.75017	alive	BTO	0	0	86.1273	survival/PRS	85 histology- and stage-matched late-onset OC patients older 40 years at the age of OC diagnosis	IC
late-onset OC 505	7.21697	alive	EOC ser LG	0	0	51.718	survival/PRS	85 histology- and stage-matched late-onset OC patients older 40 years at the age of OC diagnosis	IA
late-onset OC 506	9.72758	alive	EOC endom	0	0	52.898	survival
late-onset OC 507	10.1136	alive	EOC ser HG	0	0	64.4271	survival
late-onset OC 508	8.59685	alive	EOC ser HG	0	0	61.0541	survival
late-onset OC 509	10.1273	alive	EOC ser HG	BRCA1	0	59.5044	survival
late-onset OC 510	49.5058	alive	NA	0	0	31.3073	survival
late-onset OC 511	15.2197	deceased	EOC ser LG	0	0	56.2793	survival/PRS	85 histology- and stage-matched late-onset OC patients older 40 years at the age of OC diagnosis	IIIC
late-onset OC 512	6.36003	deceased	EOC ser HG	0	0	61.5852	survival
late-onset OC 513	9.21561	alive	EOC clear cell	0	0	60.5695	survival
late-onset OC 514	6.10267	alive	EOC ser HG	0	0	60.9911	survival
late-onset OC 515	3.73443	deceased	EOC ser HG	RAD51D	0	50.6475	survival
late-onset OC 516	9.69747	alive	EOC ser HG	0	0	58.5626	survival
late-onset OC 517	9.79877	alive	EOC ser LG	0	0	54.6886	survival/PRS	85 histology- and stage-matched late-onset OC patients older 40 years at the age of OC diagnosis	IIIC
late-onset OC 518	9.07598	alive	other	0	0	59.2772	survival
late-onset OC 519	6.15743	alive	EOC ser HG	BRCA1	0	41.076	survival
late-onset OC 520	2.92676	deceased	EOC ser HG	0	0	50.1355	survival
late-onset OC 521	2.31075	deceased	EOC endom	0	0	64.8214	survival
late-onset OC 522	6.1191	alive	EOC clear cell	0	0	42.2259	survival
late-onset OC 523	8.86242	alive	EOC ser HG	0	0	65.9083	survival
late-onset OC 524	10.36	alive	EOC ser HG	0	0	61.4949	survival
late-onset OC 525	5.2731	deceased	EOC ser HG	0	0	58.4066	survival
late-onset OC 526	9.86174	alive	EOC ser LG	0	0	46.8939	survival/PRS	85 histology- and stage-matched late-onset OC patients older 40 years at the age of OC diagnosis	IIIA
late-onset OC 527	8.30938	alive	EOC ser HG	0	0	67.6605	survival
late-onset OC 528	6.08898	alive	EOC ser HG	BRCA1	0	48.4107	survival
late-onset OC 529	20.3313	alive	EOC mucin	0	0	53.588	survival/PRS	85 histology- and stage-matched late-onset OC patients older 40 years at the age of OC diagnosis	IC
late-onset OC 530	9.68925	alive	EOC endom	0	0	47.7837	survival
late-onset OC 531	5.73854	alive	EOC ser HG	0	0	64.7529	survival
late-onset OC 532	2.73785	deceased	EOC ser HG	BRCA1	0	61.629	survival
late-onset OC 533	6.20123	alive	EOC ser HG	0	0	52.6735	survival
late-onset OC 534	6.45038	alive	EOC ser HG	0	0	68.7803	survival
late-onset OC 535	7.57837	deceased	EOC ser HG	PALB2	0	65.5441	survival
late-onset OC 536	2.96509	deceased	EOC ser HG	0	0	54.4257	survival
late-onset OC 537	5.76591	alive	EOC ser HG	0	0	54.0014	survival
late-onset OC 538	2.98973	deceased	EOC ser HG	0	0	61.692	survival
late-onset OC 539	5.60986	alive	EOC ser HG	0	0	61.5743	survival
late-onset OC 540	5.64819	alive	EOC ser HG	0	0	69.9932	survival
late-onset OC 541	2.99521	deceased	EOC ser HG	0	0	56.9062	survival
late-onset OC 542	6.2204	alive	EOC ser HG	0	0	56.3395	survival
late-onset OC 543	1.71937	deceased	EOC ser HG	0	0	70.7379	survival
late-onset OC 544	5.3525	alive	EOC ser HG	BRCA2	0	52.0027	survival
late-onset OC 545	5.48665	alive	EOC ser HG	0	0	52.4298	survival
late-onset OC 546	5.99316	alive	EOC ser HG	0	0	47.9206	survival
late-onset OC 547	12.4298	alive	EOC ser HG	0	0	65.2101	survival
late-onset OC 548	6.5462	alive	EOC clear cell	0	0	57.4812	survival
late-onset OC 549	4.31485	deceased	EOC ser HG	0	0	71.4689	survival
late-onset OC 550	4.22724	deceased	EOC ser LG	0	0	60.3395	survival/PRS	85 histology- and stage-matched late-onset OC patients older 40 years at the age of OC diagnosis	IIIC
late-onset OC 551	4.06845	deceased	EOC ser HG	0	0	58.5407	survival
late-onset OC 552	6.33812	alive	EOC ser HG	0	0	71.7618	survival
late-onset OC 553	5.72211	alive	EOC ser HG	0	0	51.5702	survival
late-onset OC 554	6.00958	alive	EOC ser HG	BRCA2	0	70.2752	survival
late-onset OC 555	7.54278	alive	EOC ser HG	BRCA1	0	46.4695	survival
late-onset OC 556	5.36345	alive	EOC ser HG	0	0	55.5674	survival
late-onset OC 557	5.93292	alive	EOC ser HG	0	0	66.5352	survival
late-onset OC 558	2.78439	deceased	EOC ser HG	0	0	65.013	survival
late-onset OC 559	10.2697	alive	EOC endom	0	0	55.551	survival
late-onset OC 560	2.25051	deceased	EOC ser HG	BRCA2	0	78.5161	survival
late-onset OC 561	12.1643	alive	EOC ser LG	0	0	57.1088	survival/PRS	85 histology- and stage-matched late-onset OC patients older 40 years at the age of OC diagnosis	IC
late-onset OC 562	7.94524	alive	EOC ser HG	BRCA1	0	34.0753	survival
late-onset OC 563	5.3744	alive	BTO	0	0	34.6667	survival
late-onset OC 564	8.55031	alive	EOC endom	0	0	52.1478	survival
late-onset OC 565	7.80287	alive	EOC ser HG	BRIP1	0	55.6769	survival
late-onset OC 566	9.26762	alive	EOC ser HG	0	0	65.5086	survival
late-onset OC 567	5.76044	alive	EOC ser HG	0	0	59.5072	survival
late-onset OC 568	6.26968	deceased	other	0	0	59.1075	survival
late-onset OC 569	5.84805	alive	other	0	0	68.5065	survival
late-onset OC 570	9.09514	alive	EOC ser HG	BRCA1	0	60.1752	survival
late-onset OC 571	5.08693	deceased	EOC ser HG	BRCA1	0	56.5092	survival
late-onset OC 572	1.36345	deceased	EOC ser LG	0	0	71.1075	survival/PRS	85 histology- and stage-matched late-onset OC patients older 40 years at the age of OC diagnosis	NA
late-onset OC 573	0.873374	deceased	EOC ser LG	0	0	59.7344	survival
late-onset OC 574	4.87337	alive	EOC ser HG	0	0	69.7906	survival
late-onset OC 575	5.6783	alive	EOC ser LG	0	0	69.0541	survival/PRS	85 histology- and stage-matched late-onset OC patients older 40 years at the age of OC diagnosis	IA
late-onset OC 576	3.32923	deceased	EOC ser HG	ATM	0	61.7303	survival
late-onset OC 577	6.06708	alive	EOC ser HG	0	0	58.1437	survival
late-onset OC 578	10.7817	alive	NA	0	0	68.3012	survival/PRS	85 histology- and stage-matched late-onset OC patients older 40 years at the age of OC diagnosis	IA
late-onset OC 579	21.2977	alive	EOC ser LG	0	0	49.577	survival/PRS	85 histology- and stage-matched late-onset OC patients older 40 years at the age of OC diagnosis	IIB
late-onset OC 580	5.56879	alive	EOC ser HG	0	0	66.4312	survival
late-onset OC 581	10.2259	alive	EOC undifferentiated	0	0	51.2334	survival
late-onset OC 582	14.5763	alive	EOC ser HG	BRCA1	0	56.8542	survival
late-onset OC 583	5.54962	alive	EOC ser HG	0	0	69.2348	survival
late-onset OC 584	10.2204	alive	EOC ser HG	0	0	52.8268	survival
late-onset OC 585	4.97467	alive	EOC endom	0	0	39.5784	survival
late-onset OC 586	5.14716	alive	EOC ser HG	0	0	71.0308	survival
late-onset OC 587	16.6845	alive	EOC ser HG	0	0	56.6461	survival
late-onset OC 588	5.26215	alive	EOC ser HG	BRCA1	0	55.7509	survival
late-onset OC 589	4.86242	alive	EOC endom	0	0	44.4134	survival
late-onset OC 590	5.98768	alive	EOC ser HG	ATM	0	63.8905	survival
late-onset OC 591	6.50787	alive	EOC ser LG	0	0	76.4271	survival
late-onset OC 592	4.95551	alive	EOC ser HG	0	0	75.8713	survival
late-onset OC 593	8.4627	alive	EOC mucin	0	0	65.9138	survival
late-onset OC 594	4.99384	alive	EOC ser HG	0	0	64.3806	survival
late-onset OC 595	6.29432	deceased	other	0	0	69.5058	survival
late-onset OC 596	5.35797	alive	EOC ser HG	RAD51C	0	72.449	survival
late-onset OC 597	5.50856	alive	EOC ser HG	0	0	47.3621	survival
late-onset OC 598	10.1492	alive	EOC mucin	0	0	62.6968	survival
late-onset OC 599	4.93634	alive	EOC ser LG	0	0	38.2149	survival
late-onset OC 600	8.25188	alive	EOC endom	0	0	65.8371	survival
late-onset OC 601	4.47639	alive	BTO	0	0	49.9001	survival
late-onset OC 602	5.12799	alive	EOC ser HG	0	0	62.3765	survival
late-onset OC 603	12.3723	alive	EOC endom	0	0	56.0356	survival
late-onset OC 604	5.46749	alive	EOC endom	0	0	65.4565	survival
late-onset OC 605	4.59685	alive	EOC ser HG	0	0	68.3039	survival
late-onset OC 606	2.65572	deceased	EOC ser HG	0	0	62.0999	survival
late-onset OC 607	4.53936	alive	EOC ser HG	0	0	49.5031	survival
late-onset OC 608	4.91718	alive	EOC ser HG	0	0	72.7036	survival
late-onset OC 609	3.80014	deceased	EOC ser HG	0	0	74.0862	survival
late-onset OC 610	2.22861	deceased	EOC ser HG	0	0	58.2313	survival
late-onset OC 611	1.07598	deceased	EOC ser HG	0	0	58.3272	survival
late-onset OC 612	8.38604	alive	EOC endom	0	0	56.6242	survival
late-onset OC 613	10.3984	alive	EOC ser HG	BRCA1	0	41.3662	survival
late-onset OC 614	12.334	alive	EOC ser HG	BRCA1	0	62.1328	survival
late-onset OC 615	4.11773	alive	EOC ser HG	0	0	45.9576	survival
late-onset OC 616	15.1704	alive	EOC ser HG	BRCA1	0	59.833	survival
late-onset OC 617	4.61054	alive	EOC ser HG	0	0	55.1431	survival
late-onset OC 618	4.26283	alive	EOC ser HG	0	0	74.0479	survival
late-onset OC 619	3.61944	deceased	EOC ser HG	0	0	61.2348	survival
late-onset OC 620	11.5866	alive	BTO	0	0	31.8467	survival
late-onset OC 621	4.24093	deceased	EOC ser HG	0	0	63.3046	survival
late-onset OC 622	4.95551	alive	EOC ser HG	0	0	68.2327	survival
late-onset OC 623	3.56742	deceased	EOC ser HG	BRCA1	0	37.1691	survival
late-onset OC 624	5.22382	alive	EOC ser LG	0	0	62.2943	survival
late-onset OC 625	4.70089	alive	EOC ser HG	BRCA1	0	56.1862	survival
late-onset OC 626	4.97467	alive	BTO	0	0	59.2361	survival
late-onset OC 627	2.81451	deceased	EOC ser HG	0	0	54.4531	survival
late-onset OC 628	4.01369	deceased	EOC ser HG	0	0	70.9843	survival
late-onset OC 629	2.36003	deceased	EOC ser HG	BRCA1	0	51.1431	survival
late-onset OC 630	2.6475	deceased	EOC ser HG	0	0	65.3771	survival
late-onset OC 631	4.6872	alive	EOC ser HG	0	0	69.64	survival
late-onset OC 632	12.0274	alive	EOC ser LG	0	0	55.0992	survival
late-onset OC 633	0.969199	deceased	EOC ser HG	0	0	70.0589	survival
late-onset OC 634	2.85832	deceased	EOC ser HG	TP53	0	76.2108	survival
late-onset OC 635	4.47912	alive	EOC ser HG	0	0	56.5832	survival
late-onset OC 636	8.84873	alive	BTO	0	0	38.0726	survival
late-onset OC 637	6.08624	alive	EOC ser HG	0	0	55.2553	survival
late-onset OC 638	5.59069	alive	EOC ser HG	0	0	84.4736	survival
late-onset OC 639	4.43258	alive	BTO	0	0	33.0021	survival
late-onset OC 640	3.65229	deceased	EOC ser HG	0	0	75.0664	survival
late-onset OC 641	1.9384	deceased	EOC ser HG	0	0	70.7132	survival
late-onset OC 642	3.6386	alive	BTO	0	0	61.9055	survival
late-onset OC 643	4.66804	alive	EOC ser HG	BRCA2	0	72.5038	survival
late-onset OC 644	5.29774	alive	EOC ser HG	0	0	62.987	survival
late-onset OC 645	4.15058	alive	EOC ser HG	BRCA1	0	55.1896	survival
late-onset OC 646	1.07871	deceased	EOC ser HG	0	0	66.4668	survival
late-onset OC 647	4.17248	alive	EOC ser HG	BRIP1	0	49.2512	survival
late-onset OC 648	2.46133	deceased	EOC mucin	0	0	34.4285	survival
late-onset OC 649	3.69062	alive	EOC ser HG	0	0	47.7426	survival
late-onset OC 650	2.36824	deceased	EOC ser HG	0	0	69.7413	survival
late-onset OC 651	1.97399	deceased	EOC ser HG	0	0	73.3142	survival
late-onset OC 652	3.04997	deceased	EOC ser HG	0	0	59.8467	survival
late-onset OC 653	12.2574	alive	EOC ser HG	BRCA2	0	51.0965	survival
late-onset OC 654	5.47844	alive	EOC ser HG	0	0	77.473	survival
late-onset OC 655	3.29363	deceased	EOC ser HG	0	0	52.9637	survival
late-onset OC 656	1.06502	deceased	EOC ser HG	ATM	0	74.8145	survival
late-onset OC 657	1.72758	deceased	EOC ser HG	0	0	75.6304	survival
late-onset OC 658	2.01232	deceased	EOC ser HG	0	0	62.935	survival
late-onset OC 659	3.63313	alive	EOC ser HG	BRCA1	0	40.4107	survival
late-onset OC 660	3.88227	alive	EOC ser HG	0	0	67.4524	survival
late-onset OC 661	3.95893	alive	EOC ser HG	0	0	63.9398	survival
late-onset OC 662	2.87201	deceased	EOC clear cell	0	0	46.3381	survival
late-onset OC 663	3.36208	deceased	EOC ser HG	0	0	67.9535	survival
late-onset OC 664	1.03765	deceased	EOC ser HG	0	0	79.4853	survival
late-onset OC 665	4.05476	alive	EOC ser HG	0	0	73.0705	survival
late-onset OC 666	1.87543	deceased	EOC ser HG	0	0	50.6995	survival
late-onset OC 667	3.47981	alive	EOC ser HG	0	0	55.373	survival
late-onset OC 668	4.45722	alive	EOC ser HG	0	0	50.3819	survival
late-onset OC 669	4.62697	deceased	EOC ser HG	0	0	58.245	survival
late-onset OC 670	2.25051	deceased	EOC ser HG	BRCA1	0	67.373	survival
late-onset OC 671	4.40794	deceased	EOC ser HG	0	0	58.8008	survival
late-onset OC 672	2.42026	deceased	EOC ser HG	0	0	62.1136	survival
late-onset OC 673	4.33676	alive	EOC ser HG	0	0	69.9055	survival
late-onset OC 674	4.10951	alive	EOC ser HG	0	0	72.6023	survival
late-onset OC 675	4.87337	alive	EOC ser HG	BRCA1	0	70.3107	survival
late-onset OC 676	4.55031	alive	EOC ser LG	0	0	55.488	survival
late-onset OC 677	4.57221	alive	BTO	0	0	34.0014	survival
late-onset OC 678	1.87269	deceased	EOC ser HG	0	0	48.0767	survival
late-onset OC 679	3.76728	alive	EOC clear cell	0	0	58.0534	survival
late-onset OC 680	3.76454	alive	EOC ser HG	BRCA1	BRCA2	66.0561	survival
late-onset OC 681	18.8446	alive	EOC ser HG	BRCA1	0	52.0739	survival
late-onset OC 682	1.02122	deceased	EOC ser HG	0	0	71.8248	survival
late-onset OC 683	16.4983	alive	EOC ser HG	0	0	58.5572	survival
late-onset OC 684	4.32033	deceased	EOC ser HG	0	0	53.9658	survival
late-onset OC 685	3.42779	alive	EOC ser HG	0	0	76.1095	survival
late-onset OC 686	4.10678	alive	EOC ser HG	0	0	60.4791	survival
late-onset OC 687	20.8241	alive	BTO	0	0	38.7214	survival
late-onset OC 688	1.0705	deceased	other	0	0	65.0568	survival
late-onset OC 689	3.34565	alive	EOC ser HG	BRCA2	0	70.3792	survival
late-onset OC 690	3.24983	alive	EOC ser HG	0	0	63.6715	survival
late-onset OC 691	3.28816	alive	EOC ser HG	0	0	75.2142	survival
late-onset OC 692	4.3039	alive	EOC endom	0	0	63.9233	survival
late-onset OC 693	3.75359	alive	EOC ser HG	BRCA2	0	72.6078	survival
late-onset OC 694	4.62971	alive	EOC ser HG	0	0	65.5989	survival
late-onset OC 695	3.32649	alive	EOC ser HG	BRCA1	0	56.8597	survival
late-onset OC 696	3.23066	alive	EOC ser HG	BRCA1	0	58.3217	survival
late-onset OC 697	3.23066	alive	EOC ser HG	0	0	75.6167	survival
late-onset OC 698	4.11499	alive	EOC ser HG	0	0	62.4641	survival
late-onset OC 699	5.13073	alive	EOC endom	0	0	63.2088	survival
late-onset OC 700	4.55305	alive	EOC ser HG	BRIP1	0	80.1369	survival
late-onset OC 701	2.98152	deceased	other	ATM	0	59.2498	survival
late-onset OC 702	3.14579	deceased	EOC ser HG	BRCA2	0	66.4559	survival
late-onset OC 703	5.24298	alive	EOC ser HG	0	0	69.2402	survival
late-onset OC 704	3.47433	alive	EOC endom	0	0	70.8939	survival
late-onset OC 705	4.13689	deceased	EOC ser HG	0	0	63.7782	survival
late-onset OC 706	3.36482	alive	EOC ser HG	BRCA2	0	57.9932	survival
late-onset OC 707	1.56879	deceased	EOC ser HG	0	0	64.7803	survival
late-onset OC 708	3.19233	alive	EOC ser HG	BRCA1	0	64.3231	survival
late-onset OC 709	3.25257	alive	EOC ser HG	0	0	49.5305	survival
late-onset OC 710	1.25667	deceased	EOC ser HG	0	0	61.8508	survival
late-onset OC 711	3.88227	alive	EOC ser HG	0	0	66.9405	survival
late-onset OC 712	1.06229	deceased	EOC ser HG	0	0	79.8741	survival
late-onset OC 713	4.43806	alive	other	0	0	56.7036	survival
late-onset OC 714	3.2909	alive	EOC endom	0	0	70.5818	survival
late-onset OC 715	3.49624	alive	EOC endom	0	0	50.8884	survival
late-onset OC 716	3.98631	deceased	EOC ser LG	0	0	34.757	survival
late-onset OC 717	1.53867	deceased	EOC ser HG	0	0	69.9685	survival
late-onset OC 718	3.8193	alive	EOC ser HG	0	0	66.7159	survival
late-onset OC 719	3.2115	alive	other	0	0	69.1253	survival
late-onset OC 720	3.13484	alive	EOC ser HG	0	0	62.3901	survival
late-onset OC 721	2.94045	alive	EOC ser HG	CHEK2	0	65.8179	survival
late-onset OC 722	3.18686	alive	EOC ser HG	0	0	56.6845	survival
late-onset OC 723	1.9384	deceased	EOC ser HG	0	0	66.3518	survival
late-onset OC 724	3.19233	alive	EOC endom	ATM	0	61.0021	survival
late-onset OC 725	1.80698	deceased	EOC ser HG	0	0	67.1211	survival
late-onset OC 726	3.03901	alive	EOC ser HG	0	0	58.8638	survival
late-onset OC 727	4.47912	deceased	EOC ser HG	0	0	64.5366	survival
late-onset OC 728	2.94045	alive	EOC ser HG	0	0	77.7851	survival
late-onset OC 729	3.21424	deceased	EOC ser HG	PALB2	0	80.063	survival
late-onset OC 730	3.74812	alive	EOC ser HG	0	0	54.3655	survival
late-onset OC 731	6.04791	alive	EOC endom	0	0	71.8029	survival
late-onset OC 732	20.5996	alive	EOC ser HG	BRCA2	0	58.8474	survival
late-onset OC 733	2.88569	alive	EOC ser HG	0	0	52.115	survival
late-onset OC 734	2.88569	alive	EOC endom	0	0	49.0431	survival
late-onset OC 735	2.41205	deceased	EOC ser HG	BRCA1	0	88.731	survival
late-onset OC 736	2.86927	alive	EOC ser HG	0	0	64.4107	survival
late-onset OC 737	4.3614	alive	EOC ser LG	0	0	40.5558	survival
late-onset OC 738	2.76249	deceased	EOC ser HG	0	0	47.9754	survival
late-onset OC 739	2.69405	alive	EOC ser HG	BRCA1	0	53.0869	survival
late-onset OC 740	2.88569	deceased	EOC ser HG	0	0	57.5606	survival
late-onset OC 741	2.14921	deceased	EOC ser HG	0	0	56.5859	survival
late-onset OC 742	4.03833	alive	EOC ser HG	BRCA1	0	56.7721	survival
late-onset OC 743	3.76728	alive	EOC ser HG	0	0	61.6537	survival
late-onset OC 744	3.2115	alive	EOC ser HG	0	0	50.4723	survival
late-onset OC 745	1.9603	deceased	EOC ser HG	BRCA2	0	66.0014	survival
late-onset OC 746	2.88843	alive	EOC ser HG	BRCA1	0	70.4695	survival
late-onset OC 747	3.56742	deceased	EOC ser HG	0	0	60.1862	survival
late-onset OC 748	2.96509	alive	EOC ser HG	0	0	73.8645	survival
late-onset OC 749	4.84052	alive	EOC ser HG	0	0	57.5661	survival
late-onset OC 750	2.61191	alive	EOC ser HG	0	0	50.1218	survival
late-onset OC 751	3.61396	alive	EOC ser HG	CHEK2	0	49.8563	survival
late-onset OC 752	5.54962	alive	EOC ser LG	0	0	51.9973	survival
late-onset OC 753	1.89733	deceased	EOC ser HG	0	0	68.7556	survival
late-onset OC 754	4.16975	alive	EOC clear cell	0	0	54.7707	survival
late-onset OC 755	2.66119	alive	EOC ser HG	0	0	63.6961	survival
late-onset OC 756	2.61191	alive	EOC ser HG	0	0	49.7604	survival
late-onset OC 757	2.54073	alive	EOC ser LG	0	0	43.3457	survival
late-onset OC 758	1.859	deceased	EOC ser HG	0	0	55.3238	survival
late-onset OC 759	4.53388	alive	EOC ser HG	0	0	77.2977	survival
late-onset OC 760	2.56263	alive	EOC ser HG	0	0	63.5619	survival
late-onset OC 761	2.8282	alive	EOC ser HG	0	0	75.2279	survival
late-onset OC 762	3.46338	alive	BTO	0	0	72.3039	survival
late-onset OC 763	2.57632	alive	EOC ser HG	BRCA1	0	48.2026	survival
late-onset OC 764	1.68378	deceased	EOC ser HG	0	0	53.4648	survival
late-onset OC 765	3.48528	alive	EOC ser HG	0	0	52.4736	survival
late-onset OC 766	3.05818	alive	EOC endom	0	0	50.8474	survival
late-onset OC 767	2.80356	alive	EOC ser LG	0	0	67.2088	survival
late-onset OC 768	2.55989	alive	EOC ser HG	0	0	46.7652	survival
late-onset OC 769	2.90486	alive	EOC ser HG	0	0	71.8877	survival
late-onset OC 770	0.810404	alive	EOC ser HG	BRCA1	0	60.8515	survival
late-onset OC 771	4.39973	alive	EOC ser HG	0	0	64.7721	survival
late-onset OC 772	2.52156	alive	EOC ser HG	RAD51C	0	83.3292	survival
late-onset OC 773	2.55989	alive	EOC ser HG	BRCA1	0	58.3628	survival
late-onset OC 774	0.36961	deceased	EOC ser HG	0	0	62.3053	survival
late-onset OC 775	2.63655	alive	EOC ser HG	0	0	65.7659	survival
late-onset OC 776	8.34223	alive	EOC ser HG	BRCA1	0	66.924	survival
late-onset OC 777	2.5024	alive	EOC ser HG	0	0	63.5181	survival
late-onset OC 778	3.60027	alive	EOC ser HG	0	0	73.6619	survival
late-onset OC 779	3.8193	deceased	EOC ser HG	0	0	71.5674	survival
late-onset OC 780	2.32991	alive	EOC ser HG	BRCA1	0	62.642	survival
late-onset OC 781	12.9281	alive	other	0	0	47.0883	survival
late-onset OC 782	2.27242	alive	EOC ser HG	0	0	55.5592	survival
late-onset OC 783	4.20808	alive	BTO	0	0	59.1759	survival
late-onset OC 784	4.7091	alive	BTO	0	0	31.4908	survival
late-onset OC 785	3.03901	alive	EOC ser HG	0	0	66.1136	survival
late-onset OC 786	2.17112	alive	EOC ser HG	0	0	52.9555	survival
late-onset OC 787	2.25325	alive	EOC clear cell	0	0	66.5298	survival
late-onset OC 788	2.57906	alive	EOC mucin	0	0	61.2485	survival
late-onset OC 789	3.55647	alive	BTO	0	0	50.7351	survival
late-onset OC 790	3.72895	alive	EOC ser HG	0	0	73.1636	survival
late-onset OC 791	1.96578	alive	EOC ser HG	0	0	51.6934	survival
late-onset OC 792	9.90007	alive	EOC ser LG	0	0	60.334	survival
late-onset OC 793	1.99042	alive	BTO	NF1	0	40.8624	survival
late-onset OC 794	3.99726	alive	BTO	0	0	42.0397	survival
late-onset OC 795	2.06708	alive	EOC ser HG	0	0	70.245	survival
late-onset OC 796	2.57084	alive	BTO	0	0	31.9179	survival
late-onset OC 797	2.04791	alive	BTO	0	0	73.8645	survival
late-onset OC 798	2.22861	alive	EOC endom	0	0	60.9172	survival
late-onset OC 799	1.90281	alive	EOC ser HG	BRCA2	0	63.6769	survival
late-onset OC 800	1.82067	alive	EOC ser HG	BRCA2	0	51.0691	survival
late-onset OC 801	2.57632	alive	EOC ser HG	0	0	79.2142	survival
late-onset OC 802	1.83436	alive	EOC ser HG	0	0	61.9001	survival
late-onset OC 803	0.249144	alive	EOC ser HG	0	0	62.1985	survival
late-onset OC 804	2.06434	alive	EOC ser HG	BRCA2	0	70.2286	survival
late-onset OC 805	1.87269	alive	EOC ser HG	0	0	78.4203	survival
late-onset OC 806	1.81246	alive	EOC ser HG	0	0	67.5264	survival
late-onset OC 807	3.17317	alive	EOC ser LG	0	0	68.6735	survival
late-onset OC 808	5.03765	alive	other	BRCA2	0	42.9377	survival
late-onset OC 809	1.80698	alive	EOC ser HG	0	0	65.5551	survival
late-onset OC 810	2.27242	alive	other	0	0	37.7796	survival
late-onset OC 811	1.7796	alive	EOC ser HG	0	0	47.4333	survival
late-onset OC 812	2.0616	alive	EOC ser HG	0	0	68.6379	survival
late-onset OC 813	2.38193	alive	EOC clear cell	0	0	54.6968	survival
late-onset OC 814	1.79329	alive	EOC ser HG	0	0	75.2361	survival
late-onset OC 815	1.90281	alive	EOC ser HG	0	0	70.412	survival
late-onset OC 816	1.84805	alive	EOC ser HG	0	0	85.024	survival
late-onset OC 817	3.34018	alive	EOC ser HG	0	0	51.6386	survival
late-onset OC 818	1.88638	alive	EOC mucin	0	0	39.9699	survival
late-onset OC 819	4.84326	alive	EOC ser HG	0	0	50.8063	survival
late-onset OC 820	2.34634	deceased	EOC ser HG	0	0	72.6324	survival
late-onset OC 821	2.98152	alive	EOC endom	0	0	91.7563	survival
late-onset OC 822	15.9589	alive	other	0	0	44.1287	survival
late-onset OC 823	1.44832	alive	EOC ser HG	0	0	61.7933	survival/PRS	78 population-matched late-onset HGS OC patients negative for GPV in high-penetrance OC predisposition genes
late-onset OC 824	1.62081	alive	EOC ser HG	BRCA1	0	60.3888	survival
late-onset OC 825	1.56057	alive	EOC ser HG	0	0	64.3888	survival/PRS	78 population-matched late-onset HGS OC patients negative for GPV in high-penetrance OC predisposition genes
late-onset OC 826	1.65366	alive	EOC endom	0	0	62.7652	survival
late-onset OC 827	2.21492	alive	NA	0	0	64.7474	survival
late-onset OC 828	1.52498	alive	NA	0	0	61.1855	survival
late-onset OC 829	1.52498	alive	EOC ser HG	0	0	57.7139	survival/PRS	78 population-matched late-onset HGS OC patients negative for GPV in high-penetrance OC predisposition genes
late-onset OC 830	1.48665	alive	EOC ser LG	0	0	57.6099	survival
late-onset OC 831	1.94661	alive	EOC ser HG	BRCA2	0	81.9822	survival
late-onset OC 832	1.68104	alive	EOC ser HG	0	0	73.0075	survival/PRS	78 population-matched late-onset HGS OC patients negative for GPV in high-penetrance OC predisposition genes
late-onset OC 833	1.4319	alive	EOC ser HG	0	0	56.7858	survival/PRS	78 population-matched late-onset HGS OC patients negative for GPV in high-penetrance OC predisposition genes
late-onset OC 834	4.57221	alive	EOC ser LG	0	0	66.412	survival
late-onset OC 835	1.69747	alive	EOC ser HG	0	0	71.4579	survival/PRS	78 population-matched late-onset HGS OC patients negative for GPV in high-penetrance OC predisposition genes
late-onset OC 836	9.84531	alive	EOC ser HG	BRCA1	0	37.2156	survival
late-onset OC 837	1.67283	alive	EOC ser LG	0	0	56.8515	survival
late-onset OC 838	1.30869	alive	EOC ser HG	0	0	75	survival/PRS	78 population-matched late-onset HGS OC patients negative for GPV in high-penetrance OC predisposition genes
late-onset OC 839	1.44832	alive	EOC ser HG	BRCA2	0	60.6324	survival
late-onset OC 840	1.18001	alive	other	0	0	70.1218	survival
late-onset OC 841	1.23751	alive	EOC ser HG	0	0	75.614	survival/PRS	78 population-matched late-onset HGS OC patients negative for GPV in high-penetrance OC predisposition genes
late-onset OC 842	1.39083	alive	EOC endom	0	0	61.0021	survival
late-onset OC 843	0.416153	deceased	EOC undifferentiated	0	0	69.358	survival
late-onset OC 844	12.5065	alive	NA	BRCA1	0	33.3744	survival
late-onset OC 845	1.295	alive	EOC ser HG	0	0	62.7625	survival/PRS	78 population-matched late-onset HGS OC patients negative for GPV in high-penetrance OC predisposition genes
late-onset OC 846	1.24025	alive	EOC ser HG	0	0	61.1581	survival/PRS	78 population-matched late-onset HGS OC patients negative for GPV in high-penetrance OC predisposition genes
late-onset OC 847	1.54415	alive	EOC ser HG	BRCA1	0	55.1376	survival
late-onset OC 848	41.5058	alive	NA	0	0	31.3429	survival
late-onset OC 849	1.23751	alive	EOC ser LG	0	0	53.3032	survival
late-onset OC 850	11.1567	alive	BTO	0	0	39.9671	survival
late-onset OC 851	6.37919	alive	EOC ser HG	0	0	57.5934	survival
late-onset OC 852	1.05955	alive	EOC ser HG	0	0	71.4935	survival
late-onset OC 853	12.9309	alive	EOC ser HG	BRCA2	0	58.9815	survival
late-onset OC 854	1.12526	alive	EOC clear cell	0	0	53.3415	survival
late-onset OC 855	1.18001	alive	EOC ser HG	BRCA1	0	46.2834	survival
late-onset OC 856	1.27584	alive	EOC ser HG	BRCA2	0	74.2971	survival
late-onset OC 857	3.5373	alive	EOC ser HG	0	0	66.7214	survival
late-onset OC 858	1.23751	alive	EOC ser HG	0	0	57.2868	survival
late-onset OC 859	1.04586	alive	EOC ser HG	RAD51C	0	75.2964	survival
late-onset OC 860	1.68104	alive	EOC ser LG	0	0	57.0678	survival
late-onset OC 861	1.90828	alive	EOC ser HG	0	0	74.4394	survival
late-onset OC 862	1.04586	alive	EOC ser HG	0	0	78.0151	survival
late-onset OC 863	1.19918	alive	EOC ser HG	0	0	61.1389	survival
late-onset OC 864	1.295	alive	EOC ser HG	0	0	71.8303	survival
late-onset OC 865	1.00753	alive	EOC ser HG	0	0	69.0103	survival
late-onset OC 866	1.44559	alive	other	0	0	79.1732	survival
late-onset OC 867	1.04586	alive	EOC ser HG	0	0	64.8159	survival
late-onset OC 868	3.06092	alive	EOC ser HG	0	0	63.5702	survival
late-onset OC 869	0.821355	deceased	EOC endom	0	0	59.9644	survival
late-onset OC 870	1.16085	alive	EOC ser HG	BRCA1	0	50.5133	survival
late-onset OC 871	1.47023	alive	EOC ser HG	0	0	82.4312	survival
late-onset OC 872	1.08419	alive	EOC ser HG	BRCA2	0	51.2498	survival
late-onset OC 873	1.31691	alive	EOC ser HG	0	0	68.1561	survival
late-onset OC 874	5.20739	alive	EOC ser HG	BRCA1	0	64.7255	survival
late-onset OC 875	0.911704	alive	EOC ser HG	BRCA2	0	73.2348	survival
late-onset OC 876	0.963723	alive	EOC endom	0	0	49.514	survival
late-onset OC 877	1.29774	alive	EOC ser HG	0	0	63.4251	survival/PRS	78 population-matched late-onset HGS OC patients negative for GPV in high-penetrance OC predisposition genes
late-onset OC 878	2.54073	alive	EOC endom	0	0	52.7064	survival
late-onset OC 879	0.851472	alive	other	0	0	47.0582	survival
late-onset OC 880	0.933607	alive	EOC ser HG	0	0	72.6516	survival/PRS	78 population-matched late-onset HGS OC patients negative for GPV in high-penetrance OC predisposition genes
late-onset OC 881	0.835044	alive	EOC endom	0	0	47.5948	survival
late-onset OC 882	0.77755	alive	EOC ser HG	0	0	62.8747	survival/PRS	78 population-matched late-onset HGS OC patients negative for GPV in high-penetrance OC predisposition genes
late-onset OC 883	0.908966	alive	EOC clear cell	0	0	65.0267	survival
late-onset OC 884	3.06092	alive	BTO	0	0	68.8652	survival
late-onset OC 885	0.887064	alive	EOC ser HG	0	0	65.4018	survival/PRS	78 population-matched late-onset HGS OC patients negative for GPV in high-penetrance OC predisposition genes
late-onset OC 886	1.02669	alive	EOC ser HG	0	0	64.9665	survival/PRS	78 population-matched late-onset HGS OC patients negative for GPV in high-penetrance OC predisposition genes
late-onset OC 887	1.08419	alive	EOC ser HG	0	0	62.5681	survival/PRS	78 population-matched late-onset HGS OC patients negative for GPV in high-penetrance OC predisposition genes
late-onset OC 888	1.31691	alive	EOC ser HG	0	0	68.9254	survival/PRS	78 population-matched late-onset HGS OC patients negative for GPV in high-penetrance OC predisposition genes
late-onset OC 889	1.02669	alive	BTO	0	0	44.9227	survival
late-onset OC 890	1.53867	alive	BTO	0	0	49.7002	survival
late-onset OC 891	0.659822	alive	EOC ser HG	0	0	34.9377	survival/PRS	78 population-matched late-onset HGS OC patients negative for GPV in high-penetrance OC predisposition genes
late-onset OC 892	0.950034	alive	EOC ser HG	0	0	50.3409	survival
late-onset OC 893	10.5051	alive	BTO	0	0	45.2923	survival
late-onset OC 894	0.646133	alive	EOC ser HG	0	0	70.3573	survival/PRS	78 population-matched late-onset HGS OC patients negative for GPV in high-penetrance OC predisposition genes
late-onset OC 895	0.643395	alive	EOC ser HG	0	0	52.0575	survival/PRS	78 population-matched late-onset HGS OC patients negative for GPV in high-penetrance OC predisposition genes
late-onset OC 896	0.643395	alive	EOC ser HG	0	0	76.5804	survival/PRS	78 population-matched late-onset HGS OC patients negative for GPV in high-penetrance OC predisposition genes
late-onset OC 897	0.870637	alive	EOC ser HG	0	0	66.653	survival/PRS	78 population-matched late-onset HGS OC patients negative for GPV in high-penetrance OC predisposition genes
late-onset OC 898	0.66256	alive	EOC ser HG	0	0	64.7995	survival/PRS	78 population-matched late-onset HGS OC patients negative for GPV in high-penetrance OC predisposition genes
late-onset OC 899	0.657084	alive	EOC ser HG	0	0	65.6509	survival/PRS	78 population-matched late-onset HGS OC patients negative for GPV in high-penetrance OC predisposition genes
late-onset OC 900	0.895277	alive	EOC ser HG	0	0	65.3963	survival/PRS	78 population-matched late-onset HGS OC patients negative for GPV in high-penetrance OC predisposition genes
late-onset OC 901	0.678987	alive	other	0	0	36.3094	survival
late-onset OC 902	0.528405	alive	EOC ser HG	BRCA1	0	47.5756	survival
late-onset OC 903	0.717317	alive	EOC mucin	0	0	37.6482	survival
late-onset OC 904	0.668036	alive	EOC ser HG	0	0	55.3101	survival/PRS	78 population-matched late-onset HGS OC patients negative for GPV in high-penetrance OC predisposition genes
late-onset OC 905	0.528405	alive	EOC ser HG	0	0	71.4141	survival/PRS	78 population-matched late-onset HGS OC patients negative for GPV in high-penetrance OC predisposition genes
late-onset OC 906	1.35524	alive	BTO	0	0	35.3155	survival
late-onset OC 907	0.81588	alive	EOC ser LG	0	0	46.1766	survival
late-onset OC 908	0.5859	alive	EOC ser HG	0	0	67.8987	survival/PRS	78 population-matched late-onset HGS OC patients negative for GPV in high-penetrance OC predisposition genes
late-onset OC 909	3.63587	alive	NA	BRCA1	0	47.3785	survival
late-onset OC 910	0.457221	deceased	EOC ser HG	0	0	45.6071	survival/PRS	78 population-matched late-onset HGS OC patients negative for GPV in high-penetrance OC predisposition genes
late-onset OC 911	0.818617	alive	EOC ser HG	0	0	59.5893	survival/PRS	78 population-matched late-onset HGS OC patients negative for GPV in high-penetrance OC predisposition genes
late-onset OC 912	2.57906	alive	BTO	0	0	46.4285	survival
late-onset OC 913	0.687201	alive	EOC ser HG	0	0	68.4517	survival/PRS	78 population-matched late-onset HGS OC patients negative for GPV in high-penetrance OC predisposition genes
late-onset OC 914	0.43258	alive	EOC ser HG	0	0	68.835	survival/PRS	78 population-matched late-onset HGS OC patients negative for GPV in high-penetrance OC predisposition genes
late-onset OC 915	0.427105	alive	EOC ser HG	0	0	68.4326	survival/PRS	78 population-matched late-onset HGS OC patients negative for GPV in high-penetrance OC predisposition genes
late-onset OC 916	0.873374	alive	EOC mucin	0	0	63.9671	survival
late-onset OC 917	0.457221	alive	EOC ser HG	0	0	69.1663	survival/PRS	78 population-matched late-onset HGS OC patients negative for GPV in high-penetrance OC predisposition genes
late-onset OC 918	>60	NA	EOC ser LG	0		x	PRS	85 histology- and stage-matched late-onset OC patients older 40 years at the age of OC diagnosis	NA
late-onset OC 919	40-50	NA	EOC ser LG	0		x	PRS	85 histology- and stage-matched late-onset OC patients older 40 years at the age of OC diagnosis	IIIC
late-onset OC 920	40-50	NA	EOC ser LG	0		x	PRS	85 histology- and stage-matched late-onset OC patients older 40 years at the age of OC diagnosis	IIIA
late-onset OC 921	50-60	NA	EOC ser LG	BRCA1		x	PRS	85 histology- and stage-matched late-onset OC patients older 40 years at the age of OC diagnosis	IA
late-onset OC 922	50-60	NA	EOC ser LG	BRCA2		x	PRS	85 histology- and stage-matched late-onset OC patients older 40 years at the age of OC diagnosis	NA
late-onset OC 923	50-60	NA	EOC ser LG	0		x	PRS	85 histology- and stage-matched late-onset OC patients older 40 years at the age of OC diagnosis	NA
late-onset OC 924	>60	NA	EOC ser LG	0		x	PRS	85 histology- and stage-matched late-onset OC patients older 40 years at the age of OC diagnosis	IB
late-onset OC 925	50-60	NA	BTO	BRCA2		x	PRS	85 histology- and stage-matched late-onset OC patients older 40 years at the age of OC diagnosis	NA
late-onset OC 926	>60	NA	EOC mucin	BRCA2		x	PRS	85 histology- and stage-matched late-onset OC patients older 40 years at the age of OC diagnosis	IIIA
late-onset OC 927	40-50	NA	EOC ser LG	0		x	PRS	85 histology- and stage-matched late-onset OC patients older 40 years at the age of OC diagnosis	IA
late-onset OC 928	>60	NA	EOC mucin	0		x	PRS	85 histology- and stage-matched late-onset OC patients older 40 years at the age of OC diagnosis	III
late-onset OC 929	40-50	NA	BTO	0		x	PRS	85 histology- and stage-matched late-onset OC patients older 40 years at the age of OC diagnosis	NA
late-onset OC 930	>60	NA	EOC ser LG	0		x	PRS	85 histology- and stage-matched late-onset OC patients older 40 years at the age of OC diagnosis	IIA
late-onset OC 931	40-50	NA	EOC ser LG	0		x	PRS	85 histology- and stage-matched late-onset OC patients older 40 years at the age of OC diagnosis	IIIA
late-onset OC 932	50-60	NA	EOC ser LG	0		x	PRS	85 histology- and stage-matched late-onset OC patients older 40 years at the age of OC diagnosis	IIIC
late-onset OC 933	50-60	NA	EOC ser LG	0		x	PRS	85 histology- and stage-matched late-onset OC patients older 40 years at the age of OC diagnosis	IC
late-onset OC 934	40-50	NA	EOC ser LG	0		x	PRS	85 histology- and stage-matched late-onset OC patients older 40 years at the age of OC diagnosis	IIIB
late-onset OC 935	40-50	NA	EOC mucin	0		x	PRS	85 histology- and stage-matched late-onset OC patients older 40 years at the age of OC diagnosis	IIIC
late-onset OC 936	40-50	NA	EOC mucin	0		x	PRS	85 histology- and stage-matched late-onset OC patients older 40 years at the age of OC diagnosis	IC
late-onset OC 937	40-50	NA	EOC ser LG	0		x	PRS	85 histology- and stage-matched late-onset OC patients older 40 years at the age of OC diagnosis	IC
late-onset OC 938	40-50	NA	EOC ser LG	0		x	PRS	85 histology- and stage-matched late-onset OC patients older 40 years at the age of OC diagnosis	IC
late-onset OC 939	>60	NA	EOC ser LG	0		x	PRS	85 histology- and stage-matched late-onset OC patients older 40 years at the age of OC diagnosis	IIIC
late-onset OC 940	>60	NA	EOC mucin	0		x	PRS	85 histology- and stage-matched late-onset OC patients older 40 years at the age of OC diagnosis	NA
late-onset OC 941	>60	NA	EOC mucin	0		x	PRS	85 histology- and stage-matched late-onset OC patients older 40 years at the age of OC diagnosis	IC
late-onset OC 942	>60	NA	EOC ser LG	0		x	PRS	85 histology- and stage-matched late-onset OC patients older 40 years at the age of OC diagnosis	IC
late-onset OC 943	40-50	NA	EOC mucin	0		x	PRS	85 histology- and stage-matched late-onset OC patients older 40 years at the age of OC diagnosis	II
late-onset OC 944	56	NA	Ser HG	0	0	x	PRS	78 population-matched late-onset HGS OC patients negative for GPV in high-penetrance OC predisposition genes
late-onset OC 945	68	NA	Ser HG	0	0	x	PRS	78 population-matched late-onset HGS OC patients negative for GPV in high-penetrance OC predisposition genes
late-onset OC 946	65	NA	Ser HG	0	0	x	PRS	78 population-matched late-onset HGS OC patients negative for GPV in high-penetrance OC predisposition genes
late-onset OC 947	73	NA	Ser HG	0	0	x	PRS	78 population-matched late-onset HGS OC patients negative for GPV in high-penetrance OC predisposition genes
late-onset OC 948	62	NA	Ser HG	0	0	x	PRS	78 population-matched late-onset HGS OC patients negative for GPV in high-penetrance OC predisposition genes
late-onset OC 949	72	NA	Ser HG	0	0	x	PRS	78 population-matched late-onset HGS OC patients negative for GPV in high-penetrance OC predisposition genes
late-onset OC 950	58	NA	Ser HG	0	0	x	PRS	78 population-matched late-onset HGS OC patients negative for GPV in high-penetrance OC predisposition genes
late-onset OC 951	47	NA	Ser HG	0	0	x	PRS	78 population-matched late-onset HGS OC patients negative for GPV in high-penetrance OC predisposition genes
late-onset OC 952	56	NA	Ser HG	0	0	x	PRS	78 population-matched late-onset HGS OC patients negative for GPV in high-penetrance OC predisposition genes
late-onset OC 953	62	NA	Ser HG	0	0	x	PRS	78 population-matched late-onset HGS OC patients negative for GPV in high-penetrance OC predisposition genes
late-onset OC 954	48	NA	Ser HG	0	0	x	PRS	78 population-matched late-onset HGS OC patients negative for GPV in high-penetrance OC predisposition genes
late-onset OC 955	62	NA	Ser HG	0	0	x	PRS	78 population-matched late-onset HGS OC patients negative for GPV in high-penetrance OC predisposition genes
late-onset OC 956	45	NA	Ser HG	0	0	x	PRS	78 population-matched late-onset HGS OC patients negative for GPV in high-penetrance OC predisposition genes
late-onset OC 957	77	NA	Ser HG	0	0	x	PRS	78 population-matched late-onset HGS OC patients negative for GPV in high-penetrance OC predisposition genes
late-onset OC 958	41	NA	Ser HG	0	0	x	PRS	78 population-matched late-onset HGS OC patients negative for GPV in high-penetrance OC predisposition genes
late-onset OC 959	80	NA	Ser HG	0	0	x	PRS	78 population-matched late-onset HGS OC patients negative for GPV in high-penetrance OC predisposition genes
late-onset OC 960	57	NA	Ser HG	0	0	x	PRS	78 population-matched late-onset HGS OC patients negative for GPV in high-penetrance OC predisposition genes
late-onset OC 961	56	NA	Ser HG	0	0	x	PRS	78 population-matched late-onset HGS OC patients negative for GPV in high-penetrance OC predisposition genes
late-onset OC 962	33	NA	Ser HG	0	0	x	PRS	78 population-matched late-onset HGS OC patients negative for GPV in high-penetrance OC predisposition genes
late-onset OC 963	54	NA	Ser HG	0	0	x	PRS	78 population-matched late-onset HGS OC patients negative for GPV in high-penetrance OC predisposition genes
late-onset OC 964	68	NA	Ser HG	0	0	x	PRS	78 population-matched late-onset HGS OC patients negative for GPV in high-penetrance OC predisposition genes
late-onset OC 965	53	NA	Ser HG	0	0	x	PRS	78 population-matched late-onset HGS OC patients negative for GPV in high-penetrance OC predisposition genes
late-onset OC 966	42	NA	Ser HG	0	0	x	PRS	78 population-matched late-onset HGS OC patients negative for GPV in high-penetrance OC predisposition genes
late-onset OC 967	64	NA	Ser HG	0	0	x	PRS	78 population-matched late-onset HGS OC patients negative for GPV in high-penetrance OC predisposition genes
late-onset OC 968	62	NA	Ser HG	0	0	x	PRS	78 population-matched late-onset HGS OC patients negative for GPV in high-penetrance OC predisposition genes
late-onset OC 969	55	NA	Ser HG	0	0	x	PRS	78 population-matched late-onset HGS OC patients negative for GPV in high-penetrance OC predisposition genes
late-onset OC 970	76	NA	Ser HG	0	0	x	PRS	78 population-matched late-onset HGS OC patients negative for GPV in high-penetrance OC predisposition genes
late-onset OC 971	65	NA	Ser HG	0	0	x	PRS	78 population-matched late-onset HGS OC patients negative for GPV in high-penetrance OC predisposition genes
late-onset OC 972	53	NA	Ser HG	0	0	x	PRS	78 population-matched late-onset HGS OC patients negative for GPV in high-penetrance OC predisposition genes
late-onset OC 973	75	NA	Ser HG	0	0	x	PRS	78 population-matched late-onset HGS OC patients negative for GPV in high-penetrance OC predisposition genes
late-onset OC 974	82	NA	Ser HG	0	0	x	PRS	78 population-matched late-onset HGS OC patients negative for GPV in high-penetrance OC predisposition genes
late-onset OC 975	63	NA	Ser HG	0	0	x	PRS	78 population-matched late-onset HGS OC patients negative for GPV in high-penetrance OC predisposition genes
late-onset OC 976	76	NA	Ser HG	0	0	x	PRS	78 population-matched late-onset HGS OC patients negative for GPV in high-penetrance OC predisposition genes
late-onset OC 977	56	NA	Ser HG	0	0	x	PRS	78 population-matched late-onset HGS OC patients negative for GPV in high-penetrance OC predisposition genes
late-onset OC 978	75	NA	Ser HG	0	0	x	PRS	78 population-matched late-onset HGS OC patients negative for GPV in high-penetrance OC predisposition genes
late-onset OC 979	52	NA	Ser HG	0	0	x	PRS	78 population-matched late-onset HGS OC patients negative for GPV in high-penetrance OC predisposition genes
late-onset OC 980	43	NA	Ser HG	0	0	x	PRS	78 population-matched late-onset HGS OC patients negative for GPV in high-penetrance OC predisposition genes
late-onset OC 981	59	NA	Ser HG	0	0	x	PRS	78 population-matched late-onset HGS OC patients negative for GPV in high-penetrance OC predisposition genes
late-onset OC 982	49	NA	Ser HG	0	0	x	PRS	78 population-matched late-onset HGS OC patients negative for GPV in high-penetrance OC predisposition genes
late-onset OC 983	41	NA	Ser HG	0	0	x	PRS	78 population-matched late-onset HGS OC patients negative for GPV in high-penetrance OC predisposition genes
late-onset OC 984	46	NA	Ser HG	0	0	x	PRS	78 population-matched late-onset HGS OC patients negative for GPV in high-penetrance OC predisposition genes
late-onset OC 985	70	NA	Ser HG	0	0	x	PRS	78 population-matched late-onset HGS OC patients negative for GPV in high-penetrance OC predisposition genes
late-onset OC 986	75	NA	Ser HG	0	0	x	PRS	78 population-matched late-onset HGS OC patients negative for GPV in high-penetrance OC predisposition genes
late-onset OC 987	59	NA	Ser HG	0	0	x	PRS	78 population-matched late-onset HGS OC patients negative for GPV in high-penetrance OC predisposition genes

## Sheet: S5_inputed_pts&SNV_PRS
Supplementary Table S5A: Final number of patients (P), controls (C) and SNPs used for the PRS calculation
Study	No of SNPs	early-onset OC patients (N=122) vs PRS controls (N=1403) p-value	histology/stage-matched OC patients (N=85) vs PRS controls (N=1403) p-value	early-onset & histology/stage-matched OC patients (N=207) vs PRS controls (N=1403) p-value	early-onset (N=122) vs histology/stage-matched OC patients (N=85) p-value	late-onset HGS OC patients (N=79) vs PRS controls (N=1403)
Bolton et al.	2	N.S.	1401C,84P, 2 SNPs	N.S.	N.S.	N.S.
Pharoah et al.	3	N.S.	N.S.	N.S.	N.S.	N.S.
Permuth-wey et al.	3	N.S.	N.S.	N.S.	N.S.	N.S.
Goode et al.	4	N.S.	N.S.	N.S.	N.S.	N.S.
Yang et al	15	N.S.	N.S.	N.S.	N.S.	N.S.
Kuchenbacher et al	16	N.S.	N.S.	N.S.	N.S.	62 P; 952 C; 14 SNPs
Phelan et al.	11	N.S.	N.S.	N.S.	N.S.	N.S.
Jervis et al.	11	N.S.	N.S.	N.S.	N.S.	62 P; 1106 C; 10 SNPs
Jia et al	31	N.S.	N.S.	N.S.	N.S.	68 P; 1232 C; 25 SNPs
Dareng et al.	10	N.S.	N.S.	N.S.	N.S.	74 P; 1367 C; 10 SNPs
Mavaddat et al.*	313	121 P; 1324 C; 244 SNPs	N.S.	203 P; 1324 C; 244 SNPs	N.S.	N.S.
Supplementary Table S5B: Comparison of PRS between OC patients’ groups and/or controls
Study	No of SNPs	early-onset OC patients (N=122) vs PRS controls (N=1403) p-value	histology/stage-matched OC patients (N=85) vs PRS controls (N=1403) p-value	early-onset & histology/stage-matched OC patients (N=207) vs PRS controls (N=1403) p-value	early-onset (N=122) vs histology/stage-matched OC patients (N=85) p-value	late-onset HGSC OC patients (N=79) vs PRS controls (N=1403)
Bolton et al.	2	N.S.	0.034	N.S.	N.S.	N.S.
Pharoah et al.	3	N.S.	N.S.	N.S.	N.S.	N.S.
Permuth-wey et al.	3	N.S.	N.S.	N.S.	N.S.	N.S.
Goode et al.	4	N.S.	N.S.	N.S.	N.S.	N.S.
Yang et al	15	N.S.	N.S.	N.S.	N.S.	N.S.
Kuchenbacher et al	16	N.S.	N.S.	N.S.	N.S.	0.046
Phelan et al.	11	N.S.	N.S.	N.S.	N.S.	N.S.
Jervis et al.	11	N.S.	N.S.	N.S.	N.S.	0.02
Jia et al	31	N.S.	N.S.	N.S.	N.S.	0.008
Dareng et al.	10	N.S.	N.S.	N.S.	N.S.	0.002
Mavaddat et al.*	313	0.03	N.S.	0.009	N.S.	N.S.
* SNP set for breast cancer risk stratification
N.S., not significant; HGSC, high grade serous carcinoma.

## Sheet: S6_survival_analysis
Supplementary Table S6: OC patients’ subgroups included into the survival analysis
Patients included in the survival analysis	Early-onset OC	Deceased	Late-onset OC	Deceased	gBRCA1/BRCA2 positive OC patients	Deceased	gBRCA1/2-negative early-onset OC patients	Deceased	gBRCA1/2-negative histology&stage-matched late-onset OC patients	Deceased
EOC HGSC	1	0	588	245	176	76	1	0	1	0
EOC LGSC	19	4	59	16	4	3	19	4	19	5
EOC serous, not otherwise specified	7	1	8	2	2	1	7	1	6	1
EOC clear cell	3	0	14	1	0	0	3	0	3	0
EOC endometrioid	6	0	71	10	8	4	6	0	6	0
EOC mucinous	14	2	20	7	3	2	14	2	14	4
EOC undifferentiated	1	0	11	8	4	2	1	0	1	1
other	10	2	53	20	14	9	9	1	9	2
NA	2	0	24	10	7	2	1	0	1	1
BTO	19	0	69	2	0	0	19	0	19	1
sum	82	9	917	321	218	99	80	8	79	15
BTO, Borderline Tumor of Ovary; EOC, epithelial ovarian cancer; HGSC, High-Grade Serous Carcinoma; LGSC, Low-Grade Serous Carcinoma; NA, not available; OC, Ovarian Cancer

## Sheet: S7_case_control
Supplemetary Table S7: Case-control analysis of the most frequently altered genes
Gene	No of carriers in 123 patients	No of carriers in 378 unselected female controls	OR	95CI		p-value
CHEK2	6	0	Inf	3.7245	Inf	0.000121604
LY75-CD302	6	1	19.2103	2.29425	887.273	0.000824967
ABCA4	4	3	4.18629	0.697633	28.9976	N.S.
ATP7B	4	1	12.5944	1.23101	623.451	0.0176365
BCHE	4	1	12.5944	1.23101	623.451	0.0176365
CEP78	4	2	6.29007	0.88893	70.4788	N.S.
EFCAB6	4	2	6.29007	0.88893	70.4788	N.S.
ABCC6	3	3	3.11646	0.411927	23.5765	N.S.
ADAM20	3	1	9.37153	0.744757	494.583	N.S.
ANKMY1	3	2	4.68119	0.529891	56.6126	N.S.
C10orf142	3	2	4.68119	0.529891	56.6126	N.S.
C2CD5	3	2	4.68119	0.529891	56.6126	N.S.
CCDC168	3	3	3.11646	0.411927	23.5765	N.S.
CLEC12B	3	1	9.37153	0.744757	494.583	N.S.
MFNG	3	0	Inf	1.28102	Inf	0.0176563
MUSK	3	0	Inf	0.57926	Inf	N.S.
MYH4	3	2	4.68119	0.529891	56.6126	N.S.
PKD1L3	3	10	0.92015	0.160117	3.65214	N.S.
POLG	3	2	4.68119	0.529891	56.6126	N.S.
PSG1	3	1	9.37153	0.744757	494.583	N.S.
CI, Confidence Interval; OR, Odds Ratio

## Sheet: S8_HLAalleles
Supplementary Table S8: Significantly associated HLA alleles in patients compared to two sets of controls
HLA-	Early-onset OC patients	Super-controls				HLA Controls
	No. Alleles (N=246*)	No. Alleles (N=454)	p-value	OR	95CI	No. Alleles (N=10198**)	p-value	OR	95CI
A*36:01	3	0	0.04	NA	NA	0	0.00001	NA	NA
B*53:01	4	0	0.02	NA	NA	21	0.003	8.01	1.98-23.99
DQA1*01:03	29	29	0.02	2	1.10-3.49	NA	NA	NA	NA
DQA1*03:03	3	20	0.03	0.3	0.05-0.92	NA	NA	NA	NA
DRB1*11:01	28	23	0.003	2.4	1.32-4.57	795	0.04	1.55	1.00-2.32
* except for HLA-DRB1 N=242; **HLA-DPB1, DQA1, DQB1 were compared only to super-controls as HLA controls did not analyze these loci
CI, Confidence Interval; HLA, Human Leukocyte Antigen; NA, not available; OC, Ovarian Cancer; OR, Odds Ratio

## Sheet: S9_HLAhom
Supplementary Table S9: Frequency of homozygotes in HLA loci in patients compared to female super controls
No. Carriers of homozygous HLA loci	Patients (N=123*)	Female super controls (N=227)	p-value
at least 1	108	142	3˟10-7
1	37	79	N.S.
2	27	48	N.S.
3	22	8	1˟10-5
4	10	3	2˟10-3
5	9	3	5˟10-3
6	3	1	N.S.
* except for HLA-DRB1 N=121
HLA	Patients (N=123*)			Female super controls (N=227)
	HOM	HET	Ratio of HOM [%]	HOM	HET	Ratio of HOM [%]	p-value
Class I	36	87	29.3	32	195	14.1	0.001
A	24	99	19.5	11	216	4.8	3˟10-5
B	9	114	7.3	7	220	3.1	N.S.
C	12	111	9.8	14	213	6.2	N.S.
Class II	106	17	86.2	133	94	58.6	5˟10-8
DPA1	91	32	74.0	111	116	48.9	5˟10-6
DPB1	35	88	28.5	42	185	18.5	0.04
DQA1	40	83	32.5	18	209	7.9	2˟10-8
DQB1	31	92	25.2	15	212	6.6	1˟10-6
DRB1	18	103	14.9	14	213	6.2	0.01
* except for HLA-DRB1 N=121
HET, heterozygotes; HLA, Human Leukocyte Antigen; HOM, homozygotes; N.S., not significant
